# Supplementary material for: Association of chest computed tomography severity score at ICU admission and respiratory outcomes in critically ill COVID-19 patients
Source: PLoS One. 2024 May 2;19(5):e0299390. doi: 10.1371/journal.pone.0299390 (PMC11065208; doi:10.1371/journal.pone.0299390)
Supplement: S1 Data — (XLSX) [file pone.0299390.s002.xlsx]

## Sheet: Baseline
Study ID	Gênero?	Idade?	Peso (kg)	Altura (cm)	BMI	Diabetes	Hipertensão	Obesidade	Tabagismo (Ativo, antigo ou DPOC) ?	Asma?	Insuf. Renal Prévia?	Outras comorbidades?	Acometimento tomográfico > 50% do parênquima?	Dispositivo de suplementação de oxigênio pré-IOT?	Fluxo de oxigênio do dispositivo? (L/min)	Pressão arterial média (mmhg) pré IOT?	Saturação de Oxigênio pré IOT?	Frequência respiratória (irpm) pré IOT?	Houve parada cardiorrespiratória na IOT?	Se houve PCR, quanto tempo de RCP? (em minutos)	Se houve PCR, qual o ritmo de parada?	Nos pacientes que apresentaram PCR, houve evolução para óbito no atendimento inicial?	Houve necessidade de acessos vasculares? (PAI ou central?)	Se houve falha de acesso vascular (não conseguiu pegar), onde foi a falha?	Houve necessidade de transporte para tomografia ou leito de UTI?	Houve alguma intercorrência no transporte?	Modo ventilatório pós-IOT?	Volume corrente pós-IOT? (ml)	Pi se ventilado em PCV? (mmhg)	Frequência respiratória (irpm) pós IOT	PEEP pós-IOT(mmhg)	Fio2 pós-IOT (%)	Saturação de Oxigênio pós IOT	PAm pós IOT	Hemoglobina (g/dL) pré IOT	Uréia (mg/dL) pré IOT	Creatinina (mg/dL) pré IOT	pH pré IOT	PaO2 (mmHg) pré IOT	Oxygen-index	PaCO2 (mmHg) pré IOT	Bica pré IOT	Lactato (mmol) pré IOT	Hemoglobina (g/dL) pós IOT	Uréia (mg/dL) pós IOT	Creatinina (mg/dL) pós IOT	pH pós IOT	PaO2 (mmHg) pós IOT	PaCO2 (mmHg) pós IOT
CT-01	Feminino	69	120	1.6	46.875	Não	Sim	Não	Não	Não	Não	FA	Sim	Máscara não reinalante	10	103	88	28	Sim	35	Assistolia	Sim	Não		Não		VCV	390		18	8	100		48	14	54	0.9	7.44	73.1	73.1	37.2	25	3.43
CT-02	Feminino	75	103	1.57	41.7867	Sim	Sim	Sim	Não	Não	Não	Doença coronariana(IAM prévio),apneia do sono, insuficiência venosa crônica.	Sim	Máscara não reinalante	10	90	94	28	Não				Sim	Pressão arterial invasiva	Sim	Não	VCV	360		24	12	100	93	120	10.1	45	0.8	7.43	106.6	106.6	36.6	23.9	1.51	10.7	54	3.1	7.06	178.8	88.6
CT-03	Masculino	69	91.5	1.78	28.8789	Sim	Sim		Sim	Não	Sim	EAP hipertensivo (em uso de nipride 40 ml/h), ICC, hipotereoidismo	Não	Máscara não reinalante	15	130	99	32	Não				Sim		Não		VCV	460		16	8	50	99	100	10.3	201	8.7	7.194	57.7	115.4	37.3	14.1	4.23	9.4	140	5	7.202	45.3	55.8
CT-04	Feminino	75	40	1.35	21.9479	Sim	Sim		Sim	Não	Não	Escoliose congênita	Sim	Máscara não reinalante	15	113	88	30	Não				Sim		Sim	Não	PCV	250	15	22	10	35	92	87	14.3			7.2	67.8	193.714	63.7	28.7		13.4	51	0.4	7.43	107.8	35.3
CT-05	Feminino	82	56	1.5	24.8889	Não	Sim	Não	Não	Não	Não	Dislipidemia, ICC	Sim	Máscara não reinalante	15	107		22	Não				Sim		Sim	Não	VCV	300		25	14	100		105	12.1	43	0.8	7.42	59.9	59.9	42.5	28.5	1.48	13	55	0.8	7.34	66.8	56.6
CT-06	Masculino	62	69	1.65	25.3444	Sim	Sim		Sim	Não	Não		Sim	Máscara não reinalante	15	90	87	22	Não				Sim		Não		VCV	370		20	12	100	96	70	13.2	34	0.9	7.47	78	78	34.9	25.1	1.87	13.9	52	0.9	7.103	262.4	97.4
CT-07	Feminino	69	74	1.57	30.0215	Não	Não	Não	Não	Sim	Não	HIPOTIREOIDISMO, ANSIEDADE	Sim	Máscara não reinalante	10	102	90	24	Não				Sim		Sim	Não	VCV	365		22	10	100	98	68	10.4	16	0.6	7.44	71.4	71.4	30.2	20.2	1.79	9.5	24	0.5	7.32	143.2	47.6
CT-08	Feminino	86	63	1.5	28	Sim	Sim	Não	Não	Não	Não	ICC	Não	Máscara não reinalante	15	67	88		Não				Sim		Não		VCV	400		15	8	100	99	65	9.9	47.5	1.23	7.39	63.5	63.5	34.7	20		8.8	102	2.6	7.28	185	35
CT-09	Feminino	72	98	1.55	40.7908	Sim	Sim	Sim	Não	Não	Não	DLP	Não	Cateter nasal	6	103	90	26	Não				Sim		Sim	Não	VCV	320		24	10	100	98	82	10	17	0.5	7.35	77.4	77.4	51.5	27.9	1.85	9.6	29	0.9	7.29	165.6	56.6
CT-10	Feminino	71	105	1.59	41.5332	Sim	Sim	Sim	Não	Não	Não	IC tipo B	Sim	Máscara não reinalante	10	110	98	30	Não				Sim		Sim	Não	VCV	460		22	10	100	97	85	11	37.8	0.82	7.35	92.8	92.8	47.1	25.5	1.27	10.5	35	1.1	7.34	183.8	46.6
CT-11	Feminino	65	65	1.6	25.3906	Não	Não	Não	Não	Não	Não	Avci há 20 anos/ dislipidemia	Não	Máscara não reinalante	15	82	91	26	Não				Sim		Sim	Não	VCV	390		26	12	100	91	106	12.5	36	0.6	7.46	55.9	55.9	35	25	1.38	12.2	44	0.6	7.39	83	46
CT-12	Feminino	82	68	1.59	26.8977	Sim	Sim	Não	Sim	Não	Não	Hipotireoidismo	Não	Máscara não reinalante	12	98	90	32	Não				Sim		Sim	Não	VCV	400		22	10	80	97	74	11	55	1		96	120				11.7	61	1.2	7.36	78.1	35.9
CT-13	Masculino	69	62	1.65	22.7732	Não	Sim	Não	Sim	Não	Não		Não	Máscara não reinalante	15	117	88	30	Não				Sim		Sim	Não	VCV	450		25	5	30	96	69	12	37	0.9	7.3	39	130	45	23	2.9	11.7	73	2	7.23	99	63.3
CT-14	Feminino	77	100	1.54	42.1656	Não	Sim	Sim		Sim	Não	Insuficiência cardíaca/ hipotireoidismo/ estava internada devido iam	Não	Máscara não reinalante	12	70	96	28	Não				Sim		Não		VCV	480		18	5	100	96	72	10.8	50	1	7.25	83	83	98	42	1.42	10.5	62	1.2	7.46	101	53
CT-15	Masculino	76	90	1.91	24.6704	Sim	Sim	Não	Não	Não	Não	HPB, etilista, insuficiência venosa crônica	Sim	Máscara não reinalante	10	93	92	24	Não				Sim		Sim	Não	VCV	450		20	12	100	98	66	13.4	35	0.7	7.406	70.9	70.9	49.7	30.5	2.53	12.6	35	0.6	7.416	76	54.1
CT-16	Feminino	72	84	1.6	32.8125	Sim	Sim	Sim	Sim	Não	Não	Síndrome do anticorpo anti fosfolipede; neoplasia de papila duodenal	Não	Máscara não reinalante	15	90	88	32	Não				Sim		Sim	Não	VCV	350		24	10	100	98	70	11.8	35	0.9	7.39	54	54	37	21	1.87	12	45	0.8	7.28	225	46
CT-17	Masculino	55	90	180	0.00277778	Não	Sim	Não	Não	Não	Sim	Transtorno bipolar (intoxicação por lítio), gastrite, síndrome neuroléptica em uso de dantrolene	Não	Máscara não reinalante	15	76	80	30	Não				Sim		Sim	Não	VCV	470		25	14	70	98	93	17.4	120	1.7	7.329	59.4	84.8571	59.9	30.8	2.78	16	106	1.4	7.451	85.4	42
CT-18	Masculino	76	72	1.58	28.8415	Não	Não	Não	Não	Não	Não	Nega	Sim	Máscara não reinalante	15	90	94	38	Não				Sim		Sim	Não	VCV	500		20	10	100	96	94	14.1	52	1	7.39	83.2	83.2	34.3	20.4	2.1	13	52	0.8	7.32	108.3	39.5
CT-19	Feminino	53	70	1.6	27.3437	Não	Não	Sim	Não	Não	Não	Hernia discal lombar	Sim		15	200	92	100	Não				Sim				VCV	398		22	10	100	91	78	11.6	28	0.6	7.186	133.4	133.4	47.1	17.4	2.17	11.5	20	0.6	7.33	43.8	55.6
CT-20	Masculino	54	90	1.8	27.7778	Não	Sim	Não	Não	Não	Não		não	Máscara não reinalante	15	93	98	25	Não				Sim	Pressão arterial invasiva	Sim	Não	VCV	420		22	10	100	99	76	11.6	39	0.7	7.44	30.6	30.6	38.5	26.7	3.26	11.5	42	1.9	7.36	72	47.7
CT-21	Masculino	69	55	1.77	17.5556	Sim	Sim	Não	Sim	Não	Não	Bronquiectasia	Não	Cateter nasal	5	95	85	35	Não				Sim		Sim	Não	VCV	400		20	10	100	98	78	14.9	31	0.6	7.22	215	215	73.4	29.8		13.7	42	0.8	7.21	170	71.2
CT-22	Feminino	59	121	1.67	43.3863	Sim	Não		Não	Não	Não		Sim	Máscara não reinalante	15	90	92	20	Não			Não	Não		Não		VCV	350		12	10	100	99	77	12	28	0.7	7.49	49.2	49.2	30.9	22.9	1.35	10.8	30	0.7	7.3	78.6	48.9
CT-23	Feminino	76	83	1.45	39.4768	Sim	Sim	Sim	Não	Não	Não	ICC, PCR abortado, SAOS	não	Máscara não reinalante	5	104		26	Não				Sim		Não	Não	VCV	290		25	16	100	92	90	12	69	0.9		65	65				10.9	97	1.1	7.31	262	51.5
CT-24	Masculino	63	65	1.68	23.03	Não	Sim	Não	Sim	Não	Sim	Gota	Não	Máscara não reinalante	15	113	88	30	Não				Sim		Sim	Não	VCV	380		20	6	100	92	111	19.1	79	1.5	7.35	55.4	55.4	50.5	27.6	2.88	19.4	68	1.3	7.33	66.4	53.2
CT-25	Masculino	60	70	1.7	24.2215	Não	Sim	Não	Sim	Não	Não		Não	Cateter nasal	5	93	100	25	Não				Não		Sim	Não	VCV	400		25	10	100	96	75	13.8	59	1.3	7.37	60	60	39	22.5	1.6	14.2	50	0.9	7.31	95	46.8
CT-26	Feminino	66	68.5	1.64	25.4685	Não	Não	Não	Não	Não	Não		Sim	Máscara não reinalante	10	122	85		Não				Sim		Sim	Não	VCV	360		20	10	100	98	118	12.4	75	0.97	7.36	139	139	35.5	19	4.7	11.6	94	1.1	7.36	190	42
CT-27	Feminino	72	71.2	1.54	30.0219	Sim	Sim		Sim				não	Máscara não reinalante	10	133			Não				Sim		Sim		VCV	370		22	10	100	93	123	13.6	35	1	7.44	44.4	44.4	42.4	28.3	2.63	12.7	51	1.2	7.3	180	47
CT-28	Feminino	70	57.4	1.5	25.5111	Sim	Sim	Não	Sim	Não	Sim		Sim	Máscara não reinalante	5	65	92	25	Não				Sim		Sim	Não	VCV	250		26	10	100	98	55	10.8	89	2.3	7.42	135.4	135.4	37.1	24	1.72	10.5	113	2.3	7.28	96	52
CT-29	Feminino	79	90	1.82	27.1706				Sim			Cardiopata (uso de marca passo), neoplasia de pulmão	Sim	Máscara não reinalante	15	88		35	Não				Sim		Sim	Não	VCV	410		25	12	80	90	80	14.2	101	1.27		60	75				14.2	110	1.3	7.25	68.8	50
CT-30	Feminino	64	67	1.5	29.7778	Não	Não	Sim	Não	Não	Não		Não	Máscara não reinalante	15	117	85		Não				Sim		Sim	Não		350		20	10	50	92	97	13.8	38	0.7	7.38	70.2	140.4	42	24.3	3.47	13.7	35	0.6	7.39	55.7	44.9
CT-31	Masculino	58	120.5	1.7	41.6955	Não	Sim	Sim	Não	Não	Não		Sim	Máscara não reinalante	15	86	87		Não				Não		Sim	Não	VCV	530		18	8	100	92	96	9.6	175	7.4	7.18	129.5	129.5	48.1	17.8	1.64	8.2	178	7.3	7.26	109.3	37.4
CT-32	Masculino	63	98	1.72	33.126	Sim	Sim	Não	Sim	Não	Não	Coronariopatia	Sim	Máscara não reinalante	15	84	88	42	Não				Sim	Pressão arterial invasiva, Acesso venoso central	Não	Não	VCV	480		22	10	100	95	90	14.9		1.48	7.4	72.8	72.8	25.2	15.3		13.1	96	1.6	7.22	59.6	43.8
CT-33	Feminino	63	75	1.6	29.2969	Não	Sim	Não	Não	Não	Não		Não	Máscara não reinalante	8	77	92	32	Não				Não		Sim	Não	VCV	350		24	10	50	96	78	13	55	0.9	7.4	50	100	49	29	2.5	13	39	0.8	7.4	68	43
CT-34	Feminino	58	120	1.76	38.7397	Não	Sim	Sim	Não	Não	Não		Sim	Máscara não reinalante	15		93	28	Não				Sim				VCV	540		22	10	65	95	70	13.6	85.5	1.43	7.45	59	90.7692	37.9	25.8	1.8	12.5	131	2.3	7.37	116.7	40.8
CT-35	Feminino	67	73	1.62	27.8159	Não	Sim	Não	Não	Não	Não	Valvopatia mitral, FA, IC	Não	Cateter nasal	5	26	98	25	Não				Sim		Sim	Não	VCV	270		32	10	80	100	85	9.5	111	1.4	7.38	230	287.5	42.5	24.5	2.17	9.9	114	1.4	7.49	99.6	33.9
CT-36	Masculino	67	77.8	1.67	27.8963	Sim	Sim	Sim	Não	Não	Não	Diabetes insipidus	Não	Máscara não reinalante	12	100	94	32	Não				Sim		Sim	Não	VCV	400		22	10	100	98	114	15.4	50	1.34	7.45	67.9	67.9	25.8	17.7	2.7	13.1	40	1.2	7.26	173.5	43.1
CT-37	Feminino	64	69	1.57	27.993	Sim	Sim	Não	Não	Não	Não	adenocarcinoma de reto / IC dilatada /valvoplastia metalica mitral	Não	Máscara não reinalante	15	76	90	28	Não				Sim		Sim	Não	VCV	360		22	10	60	86	80	12.1	14	0.5	7.44	50.3	83.8333	26.7	17.9	2.28	10.8	50	1.1	7.29	96.2	53.4
CT-38	Masculino	75	85	1.65	31.2213	Sim	Sim	Sim	Sim	Não	Sim	AVC previo	Sim	Máscara não reinalante	15	104	78	30	Não				Sim		Não	Não	VCV	450		22	8	100	96	99		111		7.34	61	61	22	11.9		14.5	104	2.4	6.92	200	74
CT-39	Feminino	58	80	1.64	29.7442	Sim	Sim	Sim	Não	Não	Não	Síndrome pânico, ic de fe reduzida	Sim	Máscara não reinalante	10	106	92	18	Não				Não		Sim	Não	VCV	315		25	10	100	95	87	14.1	48	1.1	7.41	67.9	67.9	57	35.6	1.89	14	52	1	7.42	94.5	51
CT-40	Masculino	63	87	1.77	27.7698	Não	Não	Não	Não	Não	Não		Sim	Máscara não reinalante	15	70	88	30	Não				Sim		Não	Não	VCV	430		20	10	100	99	94	13.6	50	1	7.48	66.4	66.4	28.5	20.8	1.4	13.8	52	0.7	7.35	71.4	49.3
CT-41	Feminino	67	65	1.62	24.7676	Sim	Sim	Não	Sim	Não	Sim	Neoplasia de tireoide em programação cirúrgica	Sim	Máscara não reinalante	10		82	34	Sim	2	Assistolia	Não	Sim		Sim	Não	VCV	450		30	12	100	97	95	8.3	121	3	7.32	103	103	39	20	1.69	8.9	67	3.8	7.25	169.9	44.8
CT-42	Masculino	80	92	1.76	29.7004	Não	Sim	Não	Não	Não	Não	HPB	Não	Máscara não reinalante	15	110	75	32	Não				Sim		Sim	Não	VCV	420		25	10	100	89	75	15	37	0.8	7.5	66.7	66.7	24.7	18.8	1.92	15.8	77	2	7.21	64	49.9
CT-43	Masculino	64	111	1.78	35.0335	Não	Sim	Sim	Sim	Não	Não	HAS/ OBESIDADE/ CALCULOSE RENAL BILATERAL	Sim	Máscara não reinalante	11	97	82	28	Não				Sim		Sim	Não	VCV	450		20	10	100	95	84	14.1	35	1	7.43	67.3	67.3	35.2	23.1	2.03	13.6	47	1	7.47	102.4	34.9
CT-44	Masculino	49	96	1.8	29.6296	Não	Não	Não	Não	Não	Não	Não	Não	Máscara não reinalante	15	84	94	35	Não				Sim		Sim	Não	VCV	430		22	12	100	94	86	12.5	32	1	7.39	216.5	216.5	45.9	27.3	1.53	12.7	28	0.8	7.42	241.7	39.7
CT-45	Masculino	63	100	1.8	30.8642	Não	Sim	Não	Não	Não		drc dialitica	Sim	Máscara não reinalante	10	83		25	Não				Sim		Sim	Não	VCV	420	25	20	10	100	95	93	15.4	160	5.2	7.45	76.9	76.9	33.5	22.9	2.32	15.7	176	5.6	7.34	192.8	34
CT-46	Masculino	68	54	1.72	18.2531	Não	Sim	Não	Não	Não	Sim	Arritmia	Sim	Máscara não reinalante	10	86	93		Não				Sim		Sim	Não	VCV	500		15	10	100	92	69	10.9	156	11.2	7.29	58.2	58.2	31.8	15.2	7.29	11.7	93	7.1	7.18	103.9	51.3
CT-47	Feminino	73	111	1.78	35.0335	Sim	Não	Não	Não	Não	Não		Sim	Máscara não reinalante	15	66		91	Não				Sim		Sim	Não	VCV	370		15	8	100	94	66	14.8	42	0.6	7.41	68.2	68.2	31.4	19.5	1.71	14.6	70	1.1	7.28	81.6	50.8
CT-48	Feminino	53	260	1.55	108.221	Não	Não	Sim	Não	Não	Não		não	Máscara não reinalante	15	90	95	22	Não				Sim		Não		VCV	420		20	8	100	82	90	15.8	33	0.9		46	46				14.9	28	1.1	7.31	61.3	64.1
CT-49	Masculino	53	58	1.65	21.3039	Não	Não	Sim	Sim	Não	Não	Esquizofrenia	Não	Máscara não reinalante	15	97	93	32	Não				Sim		Sim	Não	VCV	360		25	10	60	99	50	15	17	0.7	7.33	61.2	102	67.1	35	1.8	14.6	27	0.9	7.27	62.7	77.1
CT-50	Feminino	75	90	1.57	36.5126	Sim	Sim	Sim	Não	Não	Não	Dislipidemia	Não	Máscara não reinalante	10	103	99	38	Não				Não		Sim	Não	VCV	479		18	8	100	98	70	13.3	60	1.3	7.186	52.3	52.3	64.6	23.9		13.2	70	2	7.349	150.3	32.6
CT-51	Masculino	70	50	1.77	15.9597	Sim	Sim	Não	Sim	Não	Não	Hipotireoidismo, etilismo	Não	Máscara não reinalante	15	76	86	30	Não				Sim		Sim	Não	PCV	480	12	14	6	100	97	103	11.3	149	2.05	7.38	181	181	27.7	16.3	3.73	10.6	121	1.6	7.47	213	25.5
CT-52	Feminino	68	91	1.6	35.5469	Não	Não	Sim	Sim	Sim	Não	IC, ESQUIZOFRENIA	Não	Máscara não reinalante	15	85	88	26	Não				Sim	Pressão arterial invasiva, Acesso venoso central	Sim	Não	VCV	420		20	10	100	89	80	12.1	73	1.2	7.44	62	62	56	38	1.69	11.9	75	1	7.5	69	42
CT-53	Masculino	81	70	1.7	24.2215	Sim	Sim	Não	Não	Não	Não	Dislipidemia, coronariopata	Não	Máscara não reinalante	15	83	95	28	Não				Sim		Sim	Não	PCV	480	15	20	8	50	97		15	65	1.1	7.35	89.3	178.6	34.7	18.8	2.04	14.5	68	1.1	7.22	120.2	26.3
CT-54	Masculino	71	84	1.75	27.4286	Não	Sim	Sim	Sim	Não	Não		Não	Máscara não reinalante	15	81	85	30	Não				Sim		Não		VCV	520		16	10	100	94	105	15.7	26	0.8	7.44	108	108	30	20.4	1.3	15.8	27	0.8	7.13	129.1	67.3
CT-55	Masculino	65	88	1.65	32.3232	Não	Sim	Sim	Não	Não	Sim	Transtorno psiquiátrico	Sim	Máscara não reinalante	11	93	79	28	Não				Sim	Acesso venoso central	Sim	Não	VCV	420		24	12	100	97	78	8.6	138	7.04	7.4	79.8	79.8	37.6	23.1	1.4	9	189	10.1	7.19	87.9	55.1
CT-56	Masculino	68	65.2	1.6	25.4687	Não	Não		Sim	Não	Não	ex- etilista	Sim	Máscara não reinalante	15	100	92	32	Não				Sim		Sim	Não	VCV	450		20	10	100	94	78				7.4	75.3	75.3	37.6	23	4.77	15.6		1.1	7.38	68.2	47.2
CT-57	Masculino	72	89	1.67	31.9122	Não	Sim	Não	Sim	Não	Não	Fibrilação atrial	Sim	Máscara não reinalante	15	97	92	30	Não				Sim		Sim	Não	VCV	380		20	8	100	100	90	14.9	62	1	7.4	70	70	35	21	3.91	14	76	1.6	7.33	114	35
CT-58	Masculino	47	65.8	1.75	21.4857	Não	Não	Não	Não	Não	Não	Nega	Sim	Máscara não reinalante	15	133	94	30	Não				Sim		Sim	Não	VCV	430		20	12	100	96	106	13.4	38	0.9	7.43	51.6	51.6	35.1	23.2	1.6	13.5	35	0.8	7.36	43.2	49
CT-59	Masculino	75	76	1.9	21.0526	Não	Não	Não	Não	Não	Não		Sim	Máscara não reinalante	15	72	81	44	Não				Sim		Sim	Não	VCV	440		24	10	100	100	83	7.1	30.8	1.91		145	145				7.5	36	2	7.331	215.7	35.1
CT-60	Feminino	76	110	1.56	45.2005	Não	Sim	Não		Não	Não		Sim	Máscara não reinalante	15	80	93	28	Não				Sim		Sim	Não	PCV	350	17	25	10	100	99	65	13.3	40.8	0.73	7.45	101.2	101.2	35.5	24.5	1.6	14	51	0.9	7.18	91.7	77.7
CT-61	Masculino	48	75	1.6	29.2969	Não	Não	Não	Não	Não	Sim	Transplante renal 2008	Não	Máscara não reinalante	7	90	94	32	Não				Sim	Pressão arterial invasiva	Sim	Não	VCV	440		22	10	100	91	74	10.6	76	2.1	7.39	84	84	25	14.9	1.67	11.2	89	3.3	7.11	138	52
CT-62	Feminino	56	73.9	1.63	27.8144	Não	Não	Sim	Não	Não	Não	Transtorno de ansiedade generalizado	Não			0	0	0	Sim	30	Atividade elétrica sem pulso	Não	Sim		Não	Não	VCV					100	92		8.7	30	1		65	65
CT-63	Masculino	78	65	1.7	22.4913	Não	Sim	Não	Sim	Não	Não	LINFOMA PULMONAR? CARCINOMA PULMÃO?	não		3		85		Não				Não		Não		VCV	350		18	7	100	97	90	11.9	58	2	7.51	48.7	48.7	31.1	24.6	1.91	11.2	71	2.7	7.2	74	68.4
CT-64	Masculino	84	56	1.6	21.875	Sim	Sim	Não	Não	Não	Não	endocardite mitral (prévia e na internação) / aneurisma de aorta infrarrenal	Não	Cateter nasal	5	73	97	40	Não				Não		Não	Não	VCV	400		20	10	80	98	117	8.4	137	2.4	7.22	158	197.5	38	15.4	4.56	8.7	55	2.2	7.26	158.8	38
CT-65	Feminino	74	56	1.5	24.8889	Sim	Sim	Não	Não	Não	Não	Fibrose pulmonar e hipotireoidismo	não	Máscara não reinalante	15	120	89	30	Não				Sim		Sim	Não	VCV	400		25	10	100	99	82	10.9	55	1.5	7.35	108.5	108.5	39	21.4	1.56	9.1	59	1.5	7.42	114.5	32.4
CT-66	Feminino	65	87	1.54	36.6841	Sim	Sim		Não	Não	Não		Não	Máscara não reinalante	10	107	88	30	Não				Sim		Sim	Não	VCV	360		25	10	100	97	54	12.3	21	0.6	7.33	98.2	98.2	44	22.8	2.03	12.3	21	0.6	7.29	121.6	56.8
CT-67	Masculino	73	70	1.65	25.7117	Não	Sim	Não	Sim	Não	Não	Passado de IAM	não	Máscara não reinalante		110			Não				Não		Não		VCV	450		20	10	100	93	65	10.2	34	0.6		69	69				8.9	66	1.9	7.33	82.1	30.7
CT-68	Masculino	59	80	1.75	26.1224	Sim	Sim	Não	Não	Não	Não		Sim	Máscara não reinalante	15	78	95	34	Não				Sim		Sim	Não	VCV	500		18	10	100	94	68	17.2	33.3	0.86	7.41	86.5	86.5	39.6	25.7	1.58	13.9	61	2.1	7.36	91.8	28
CT-69	Feminino	69	60	1.64	22.3081	Não	Sim	Não	Não	Não	Sim	GOTA	Não	Máscara não reinalante	10	90	70	25	Não						Sim	Não	VCV	350		24	10	40	96	60	8.1	35.1	3.44	7.4	113.6	284	46	28.4	1.1	8.4	71	4.8	7.52	74.4	34.2
CT-70	Feminino	80	101	1.65	37.0983	Não	Não	Não	Não	Não	Não	LUPUS, CIRROSE BILIAR PRIMARIA, OSTEOPOROSE, PTT, NEM	Não	Máscara não reinalante	10	69	96	24	Não				Sim		Sim	Não	VCV	340		20	10	100	100	65	6.4	76	1.4	7.4	155.6	155.6	39.5	24	1.19	5.9	64	1.1	7.31	314.1	48.6
CT-71	Feminino	66	70	1.7	24.2215	Não	Sim	Sim	Sim	Não	Não	Hipotiroideia	Não	Máscara não reinalante	15	68	90	38	Não				Sim			Não	PCV	300	19	30	14	60	98	74	13.8	17	0.5	7.4	73.5	122.5	40.5	24.6	1.85	13.8	17	1.2	7.153	87	81
CT-72	Masculino	76	92	1.7	31.8339	Não	Sim	Sim	Sim	Não	Não	DLP / AVEi (2017)/NODULO PULMONAR	Sim	Máscara não reinalante	15	76	71	30	Sim	28	Atividade elétrica sem pulso	Não	Sim		Não		VCV				10	100	70	83	9	62	1.2	7.44	46.9	46.9	36.8	21.9	1.98
CT-73	Masculino	53	87	1.76	28.0863	Sim	Não	Sim	Não	Não	Não		Sim	Máscara não reinalante	15	107	85	28	Não				Sim		Sim	Não	VCV	360		28	14	100	97	99				7.4	51	51	41.9	25.7	2.26	13	29	1	7.31	61.7	48
CT-74	Masculino	64	69	1.65	25.3444	Sim	Sim	Não	Não	Não	Não	Hipotireoidismo, FAC, HPB	Não	Máscara não reinalante	15	96	94	35	Não				Sim		Sim	Não	VCV	500		25	12	100	98	70	13.4	39	0.9	7.46	64.4	64.4	33.5	23.6	2.16	13.1	48	1	7.35	79.1	42.3
CT-75	Feminino	69	60	1.63	22.5827	Sim	Sim	Não	Sim	Não	Não	AVE em 2020, ICC	Não	Cateter nasal		77			Não				Sim		Sim	Não	VCV	420		20	10	80		71	9.4	41	0.9	7.39	58.1	72.625	37.1	22	2.95	8.3	50	1.3	7.42	197.9	34.8
CT-76	Masculino	74	70.4	1.75	22.9878	Não	Sim		Sim	Não	Sim	Miocardiopatia isquêmica, Fibrilação atrial (trombo cardíaco)	Sim	Máscara não reinalante	15	90	85	24	Não				Sim		Sim	Não	VCV	420		22	12	100	84	81	10.9	58	1.8	7.5	55.2	55.2	35.2	27	2.94	11.2	66	3.6	7.24	53.8	52.8
CT-77	Masculino	71	189	1.69	66.1742	Não	Não	Sim	Sim	Não	Não	ICC	não	Máscara não reinalante	15	120	90	35	Não				Sim		Não		PCV	350	20	30	18	100	91	72	12.6	50	0.87	7.26	84.5	84.5	81.6	36	1.2	12.2	63	1	7.36	63.3	64.6
CT-78	Masculino	69	84.7	1.75	27.6571	Sim	Sim	Não	Não	Não	Sim	ICC	Sim	Máscara não reinalante	15	70	95	28	Não				Sim		Sim	Não	VCV	420		24	10	100	97	68	9.6	127	2.5	7.26	104.4	104.4	22.6	10.1	1.08	9.7	130	2.4	7.08	87	43
CT-79	Masculino	64	94	1.76	30.3461	Sim	Sim	Não	Não	Não	Não	INSUFICIENCIA CORONARIANA	Sim	Máscara não reinalante	15	113	90	28	Não				Sim		Sim	Não	VCV	470		24	10	100	93	87	11.9	67	1.5	7.44	76.1	76.1	35.7	24	2.41	11.9	68	1.2	7.35	86.6	46.3
CT-80	Masculino	74	65	1.65	23.8751	Não	Sim	Não	Sim	Não	Sim	Iam previo/ tu renal / nefrectomia na internação / parkinson	Não	Máscara não reinalante	13	53	54	35	Sim	2	Atividade elétrica sem pulso	Não	Sim		Não		VCV					100	92	100	7.7	249	4.3	7.42	67	67	25	16	2.34
CT-81	Feminino	73	54	1.58	21.6311	Não	Não	Não	Não	Não	Não	Hipotireoidismo	Não	Máscara não reinalante	15	73	96	22	Não				Sim	Pressão arterial invasiva	Sim	Não	VCV	350		25	15	60	99	71				7.46	72.7	121.167	32.9	23.2	1.73	10.9	23	0.6	7.27	72.7	40.2
CT-82	Feminino	79	60	1.6	23.4375	Não	Sim		Não	Sim	Não		Sim	Máscara não reinalante	15	100	93	25	Não				Sim	Pressão arterial invasiva	Sim	Não	PCV	240	15	24	10	100	98	70	11.5	40	0.6	7.44	73.2	73.2	42.9	28.9	2.14	10.8	53	0.6	7.27	139.6	55.7
CT-83	Masculino	72			#DIV/0!	Não	Sim	Não	Sim	Não	Não	ICC, adenocarcinoma de pulmão(RT+QT)	Sim	Máscara não reinalante	15	65	91	34	Sim	2	Assistolia	Não	Sim			Não	VCV	420		18	8	100	98	45	12.4	60	1.1	7.37	101.3	101.3	37.8	21.7	2.16	10.5	80	1.5	7.14	46.5	75.1
CT-84	Feminino	68	106.8	1.59	42.2452	Sim	Sim	Sim	Não	Não	Não	hipotireoidismo	Sim	Máscara não reinalante	15	76	69	40	Não				Sim		Sim	Não	VCV	400		22	12	100	80	81	13.3	49	1.08	7.29	79.9	79.9	47.8	22.9	1.98	12.9	96	2.3	7.2	80.1	50.3
CT-85	Feminino	64	76	1.6	29.6875	Sim	Sim	Sim	Sim	Não	Sim	Hipotireoidismo , FA , IC	não	Máscara não reinalante	15	120	95	22	Não				Sim		Não	Não	VCV	430		22	10	50	95	95	18	83	2.1	7.32	101.9	203.8	39	19.9	1.62	13.8	102	2.7	7.39	71.2	49.8
CT-86	Masculino	66			#DIV/0!	Sim	Não	Não	Não	Não	Não	Síndrome mieloproliferativa A/E	Não	Máscara não reinalante	15	106	94	28	Sim	8	Atividade elétrica sem pulso	Sim	Sim		Não							100	85	93	13.2	79	0.8		50	50
CT-87	Masculino	66	86	1.64	31.975	Sim	Não	Não	Sim	Não	Sim	Cirrose hepatica CHILD B MELD 18 ex etilista fibrose pulmonar a/	Não	Máscara não reinalante	10	56	95	40					Sim		Sim	Não	VCV			22	10	60	95	66	10	56	0.7	7.42	165.4	275.667	29.2	18.8	4.02	10.4	105	1.4	7.23	75.1	46.2
CT-88	Masculino	70	62	1.58	24.8358	Sim	Sim	Não	Não	Não	Não	Labirintite	Sim	Máscara não reinalante	15	100	88	32	Não				Sim		Sim	Não	VCV	420		18	10	100	99	80	12.7	41	0.8	7.42	35.3	35.3	37.6	23.9	1.89	10.7	39	0.7	7.32	153	47
CT-89	Masculino	75	58	1.65	21.3039	Não	Não		Sim	Não	Não	hipotireoidismo	Sim	Máscara não reinalante	10		84	28	Não				Sim		Sim	Não	VCV	350		30	12	60	95	65				7.45	72.2	120.333	34.4	23.8	4.05	13.9	69	2.8	7.34	75	46.8
CT-90	Masculino	60	77	1.7	26.6436	Sim	Sim	Sim	Não	Não	Não		Sim	Máscara não reinalante	15	86	95	30	Não				Sim		Sim	Não	VCV	410		19	10	100	95	84	13.5			7.42	74.5	74.5	35.8	22.9	1.74	112.6	55	1	7.28	110.2	46.8
CT-91	Masculino	71	73	170	0.00252595	Não	Sim	Não	Sim	Não	Não	ICC / IAM com revas em 2004	Sim	Máscara não reinalante	15	76	85	48	Não				Sim		Sim	Não	VCV	370		23	10	70	97	63	10.2	47	1	7.35	153	218.571	39	21.4	1.88	8.7	48	1	7.49	94.4	30.1
CT-92	Feminino	58	66	1.65	24.2424	Sim	Sim	Não	Não	Não	Não	ESTEATOSE HEPÁTICA	Sim	Máscara não reinalante	15		88	32	Não				Sim		Sim	Não	VCV	380		18	8	100				44.2	0.58	7.44	62.2	62.2	35.1	23.8		12	55	0.6	7.37	120	42
CT-93	Feminino	60	76	1.58	30.4438	Sim	Sim	Sim	Não	Não	Não		Sim	Máscara não reinalante	15	90	90	32	Não				Sim		Não	Não	VCV	380		22	10	100	97	86	11.3	59	0.8	7.28	49	49	49	22.9	1.87	11	40	0.8	7.33	96	43
CT-94	Masculino	67	89	1.65	32.6905	Não	Sim	Não	Não	Não	Não	nao	Sim	Cateter nasal	6	103	92	40	Não				Sim		Sim	Não	PCV	450	12	20	10	60	98	97	16.1	23.1	0.47	7.343	45.7	76.1667	43.2	22.9		11.1	40	0.7	7.302	147.5	51.9
CT-95	Feminino	65	103.1	1.54	43.4728	Não	Não	Sim	Não	Não	Não	Hipotireoidismo	Sim	Máscara não reinalante	15	90	87	32	Não				Sim		Sim	Não	VCV	450		20	12	100	92	76	14	22	0.6	7.41	71.6	71.6	29.6	18.7	1.31	13.6	48	0.8	7.23	87.1	60.9
CT-96	Feminino	79	48	1.5	21.3333	Sim	Não	Não	Não	Não	Não	Parkinson	não	Máscara não reinalante	15		65		Sim	6	Assistolia	Sim	Sim		Não							100	98	83		154	2.8		112	112				8.5
CT-97	Feminino	81	90.2	1.69	31.5815	Não	Não	Não	Não	Não	Não	hipotireoidismo / hidrocefalia normobárica	Sim	Máscara não reinalante	15	61	98	28	Não				Sim		Sim	Não	VCV	400		25	10	100	97	86	12.8	39	1.7	7.39	43.5	43.5	37.2	22.3	2.3	11.8	109	1.7	7.11	237.6	57.9
CT-98	Feminino	74	79.8	1.5	35.4667	Não	Sim	Sim	Sim	Não	Não	Hipotireoidismo, CA de mama prévio, neoplasia de cólon com metástase hepática (IOT em 3PO de colectomia direita)	Sim	Máscara não reinalante	15	88	93	15	Não				Não		Não		VCV	400		22	10	100	96	88	7.5	64	2.8	7.152	49	49	33.1	11.3	3.75	7.2	65	3.1	7.157	227.4	33.4
CT-99	Masculino	67	87	175	0.00284082	Sim	Sim	Sim	Sim	Não	Não		Não	Máscara não reinalante	15	98	97	20	Não				Não		Não		VCV	480		15	6	100	98	82	7.8	175	4.3	7.41	111.7	111.7	37.2	23.4	2.09	8.1	154	3.2	7.38	103.5	41.1
CT-100	Feminino	50	88	1.68	31.1791	Não	Sim	Não	Não	Não	Não		Sim	Máscara não reinalante	10	119	92	24	Não				Não		Sim	Não	VCV	320		22	5	100	95	119	11	28	0.5	7.42	73	73	37	23.9	1.55	11.7	34	7.42	7.42	72	39
CT-101	Feminino	87	82	1.72	27.7177	Sim	Sim	Não	Não	Não	Não	AVE prévio	Não	Máscara não reinalante	12	80	75	90	Sim	2	Atividade elétrica sem pulso	Não	Sim		Não		VCV	290		26	10	100	90	83				7.35	52.4	52.4	43.9	23.8	4.23	8.9	34	0.8
CT-102	Masculino	80	121	1.98	30.8642	Não	Sim	Não	Não	Não	Não		Não	Máscara não reinalante	5	92	83	36	Não				Sim		Sim	Não	VCV	520		24	10	100	96	106	13.8	74	1.2	7.26	132.1	132.1	58	25.9	4.03	13.3	92	1.3	7.315	94.7	54.1
CT-103	Masculino	82	105	1.72	35.4922	Não	Sim	Não	Não	Sim	Não	ICC	Sim	Máscara não reinalante	5	89	92	36	Não				Sim		Sim	Não	VCV	410		22	10	70	98	89	13	65	1	7.46	62	88.5714	33.8	23.7	1.75	12.2	58	1.6	7.24	121	50
CT-104	Feminino	52			#DIV/0!	Não	Não	Não	Sim	Não	Sim	Meningioma/ depressao/ HIV s tto/	Não	Máscara não reinalante			85	121	Não				Não		Não		VCV	300		15	5	100	95	63	9	197	3.7		79	79
CT-105	Feminino	74	140		#DIV/0!	Sim	Sim	Sim	Não	Sim	Sim		não	Máscara não reinalante	15	75	93	18					Sim		Não		VCV	420		16	10	100	99	111	10.8	88	2.7	7.36	50	50	49	27	3.28				7.19	89	36
CT-106	Feminino	63	64	1.59	25.3155	Não	Sim	Não	Não	Não	Não	depressão	Não	Máscara não reinalante		97	98	30	Não				Sim		Sim	Não	VCV	380		20	12	55	98	86	12.2	23.1	0.64	7.461	57.1	103.818	32.9	7.461	1.2	11.9	30	0.6	7.365	84.9	45.7
CT-107	Feminino	56	65	1.54	27.4077	Não	Sim		Não	Não	Não	Mieloma múltiplo	Não	Máscara não reinalante	15	130	0	0	Sim	20		Não	Sim	Acesso venoso central	Sim	Sim	VCV	332		18	13	100	100	51	7.2	48	0.9	7.4	215.5	215.5	60.1	36.5	1.04	7.4	73	1.8	7.14	181.7	46.4
CT-108	Masculino	76	90	1.87	25.7371	Não	Sim	Não	Não	Não	Não	IAM prévio	Sim	Máscara não reinalante	15	106	75	30	Não				Sim		Sim	Não	VCV	350		25	10	100			12.1	69	1.3	7.48	103.8	103.8	44.8	21.8	2.39	11.5	69	1.6	7.31	96.6	44.6
CT-109	Feminino	77	60	1.5	26.6667	Sim	Sim	Não	Não	Não	Não	Não	Sim	Máscara não reinalante	15	117	92	26	Não				Sim		Sim	Não	VCV	409		23	10	60	95	88	13.9	58	0.8	7.44	87.2	145.333	38.8	26	4.24	13.6	59	0.6	7.36	82.5	49.3
CT-110	Masculino	68	98	1.67	35.1393	Sim	Sim	Sim	Não	Não	Sim		Não	Cateter nasal	5	106	92	22	Não				Sim		Não		VCV	450		24	10	100	99		9.7	52	1.7	7.4	143	143	30	20	0.9	9.7	63	2	7.36	202	38.8
CT-111	Masculino	80			#DIV/0!	Não	Não	Sim	Não	Não	Não	Insuficiência hepática (CHILD C) + hepatite C	Não			90	94	26	Não				Sim		Sim	Não	VCV	410		20	11	100	98						112	112				12.6	92	1.7	7.41	248.1	38.2
CT-112	Masculino	70	74	1.7	25.6055	Não	Sim	Não	Sim	Não	Sim	FA	Sim	Máscara não reinalante	10	65	89	28	Não				Sim		Sim	Não	VCV	350		20	10	75	100	65	10.5	129	8.4		145	193.333			1.84	11.4	97	5.8	7.211	71.2	56.3
CT-113	Masculino	73	105	178	0.00331398	Não	Sim	Sim	Não	Não	Não	CA colorretal; AVC com sequela motora; IAM	Não	Máscara não reinalante	15	60	94	18	Não				Sim		Sim	Não	VCV	450		24	10	100	100	96	10.9	164	2.8	7.32	125.3	125.3	52.4	26.7	1.88	10.4	173	2.8	7.29	212	50.8
CT-114	Feminino	64	60	1.48	27.3923	Sim	Sim	Não	Não	Não	Não	DAOP, ICC, HIPERTENSÃO PULMONAR	Sim	Cateter nasal	10	73	59	30	Não				Sim		Sim	Não	VCV	300		20	10	60	100		9.3	31	0.6		145	241.667				7.7	33	0.8	7.32	204.5	43
CT-115	Masculino	76	70	1.6	27.3437	Não	Sim	Não	Sim	Não	Não	ICC	Não	Máscara não reinalante	15	77	79	40	Sim	40	Atividade elétrica sem pulso	Sim	Não									100			12		1.29	7.47	47.6	47.6	38.2	27.7	1.99
CT-116	Masculino	66	89	1.68	31.5334	Sim	Sim	Não	Sim	Não	Não	HPB	Sim	Máscara não reinalante	10	106	90	32	Não				Sim		Sim	Não	VCV	380		20	10	100	100	96	12.6	97	1.4	7.367	89.7	89.7	40.7	22.8	2.01	11.5	96	1.3	7.296	232.8	30.3
CT-117	Masculino	67	65	1.7	22.4913	Não	Não	Não	Sim	Sim	Não	Paciente intubado devido crise de broncoespasmo grave	Não	Cateter nasal	3	117	96	35							Sim	Não	VCV	440		20	6	35	95	74	15.9	36	0.6	7.26	56	160	62	27	1.9	14.9	54	0.8	7.24	162	52
CT-118	Feminino	51	80	1.6	31.25	Não	Sim	Não	Não	Sim	Não	Depressão	Não	Máscara não reinalante	10	106	89	25	Não				Sim		Sim	Não	VCV	380		20	12	80	99	110	12.9	22.7	0.72	7.36	40.5	50.625	41.4	23.2	2.3	11.4	28	0.8	7.3	118.3	41.7
CT-119	Masculino	64	70	1.65	25.7117	Sim	Não	Sim	Não	Não	Sim	HIPOTIREOIDISMO	Sim	Máscara não reinalante	15	111	86	35	Não				Sim		Sim	Não	VCV	400		25	10	100	97	64	13.1	89	3.9	7.36	103.7	103.7	40.6	22.5	2.57	12.5	59	2	7.2	238.2	62.4
CT-120	Masculino	73	82.7	1.77	26.3973	Não	Não	Não	Não	Não	Não		Sim	Máscara não reinalante		103	97		Não				Não		Não		VCV	450		22	10	100	96	90	14.8	45	0.9	7.397	93.7	93.7	40.3	24.2	2.53	14.1	42	0.6	7.4	82.4	41.1
CT-121	Masculino	80	55	1.7	19.0311	Não	Sim	Não	Não	Não	Sim	HPB, arritmia, IC, depressão	Não	Máscara não reinalante	15	80	92	44	Não				Não		Não	Não	VCV	400		14	8	100	94	80	7	100	1.8		73	73
CT-122	Masculino	69	88	1.82	26.5668	Sim	Não	Não	Não	Não	Não	ENFISEMA PULMONAR	Não	Máscara não reinalante	5	89	92	28	Não				Sim		Sim	Não	VCV	420		30	10	50	97	73	14.2	35	0.8	7.429	63.8	127.6	30.5	19.7	5.8	14.9	48	0.8	7.13	210.5	75.8
CT-123	Masculino	73	62	1.71	21.2031	Não	Não	Não	Não	Não	Sim	Dislipidemia, transtorno bipolar, HPB	Não	Máscara não reinalante	6	96	97	32	Não				Sim		Sim	Não	VCV	400		20	10	100	98	78	12.2	65	1.4		112	112				11.6	62	1.1	7.27	136.4	55.4
CT-124	Masculino	52	90	1.85	26.2966	Não	Não	Não	Não	Não	Não	Bradiarritmia não tratada	Sim	Máscara não reinalante	15	98	95	24	Não				Sim		Sim	Não	VCV	474		20	8	100	99	75	14	36	0.7	7.47	62.2	62.2	33.8	24	2.18	14.6	39	0.8	7.27	126.2	56.8
CT-125	Masculino	80	64	1.72	21.6333	Sim	Sim	Não	Sim	Não	Sim	Neoplasia gástrica, dislipidemia, HPB	não	Máscara não reinalante	8	86	84	40	Não				Sim		Não	Não	PCV	840	15	28	8	100	98	93				7.27	30.2	30.2	33.5	15.3	1.05	9.4	64	3.3	7.15	65.8	39.4
CT-126	Feminino	93	55.8	1.36	30.1687	Sim	Sim	Não	Não	Não	Sim	Anemia cronica	Não	Máscara não reinalante	3	50		61	Sim	15	Assistolia	Sim	Não		Não		VCV					100	100		9.2	178	3.6	7.249	144	144	30.2	13	6.88
CT-127	Masculino	72	70	1.64	26.0262	Não	Não	Não	Sim	Não	Não		Não	Máscara não reinalante	10	96	75	30	Não				Sim		Não	Não	VCV	360		18	12	100	100	76	13.3	38	0.8	7.463	26.9	26.9	33.7	23.6	4.26	14.4	32	0.7	7.258	195.8	54.9
CT-128	Masculino	72	80.6	1.78	25.4387	Não	Não	Não	Sim	Não	Não		Sim	Máscara não reinalante	15	103	87	38	Não				Sim		Sim	Não	VCV	490		20	10	100	97	98	13.3	30	0.6	7.41	136	136	39.1	24.6	1.72	13.2	36	1	7.38	72.9	40.8
CT-129	Masculino	70	82	1.8	25.3086	Não	Não	Não	Sim	Não	Não		Sim	Máscara não reinalante	15	117	88	30	Não				Não		Sim	Não	VCV	450		20	10	70	94	81	12	39	0.6	7.29	123	175.714	45.8	21.5	1.18	12	41	0.6	7.21	97	61
CT-130	Feminino	65	80	1.6	31.25	Não	Sim	Não	Não	Não	Não	Hipotireoidismo	Não	Máscara não reinalante	10	111	98	30	Não				Sim		Sim	Não	VCV	320		17	12	50	97	76	13.4	26	0.9		96	192				12.5	46	1.1	7.32	139	46
CT-131	Feminino	60	152	1.54	64.0918	Não	Sim	Sim	Não	Sim	Não		Sim	Cateter nasal	5	96	82	56	Não				Sim		Sim	Não	VCV	450		20	12	100	88	70					55	55				11.8	35	2.2	7.3	78.8	62.1
CT-132	Masculino	82	78	1.53	33.3205	Sim	Sim	Sim	Sim	Não	Sim		Sim	Máscara não reinalante	10	130	94	26	Não				Sim	Pressão arterial invasiva	Sim	Não	VCV	400		20	10	100	97	99	16.7	81.9	1.59	7.38	76.8	76.8	29.3	17.2	3.67	16.2	130	2.3	7.258	89	49
CT-133	Masculino	46	105	1.74	34.6809	Sim	Sim	Não	Não	Não	Não		Sim	Máscara não reinalante	15	63	92	30	Não				Sim	Pressão arterial invasiva, Acesso venoso central	Não	Não	VCV	450		20	10	100	98	70	14.3	35	0.8	7.42	44	44	30	19	2.65	13.2	32	0.8	7.31	86	46
CT-134	Masculino	58	160	1.83	47.7769	Não	Sim	Sim	Sim	Não	Não	DAC, IC, AVC prévio, 3 episodios prévios TEP	não	Máscara não reinalante	6	93	93	24	Não				Sim		Sim	Não	VCV	510		20	10	100	96	90	13.1	75	1.1	7.42	62.9	62.9	41.6	26.5	2.94	11.6	68	1	7.26	65.4	68.3
CT-135	Masculino	89	87	1.74	28.7356	Não	Não	Não	Não	Não	Não	NEGATIVO	Não	Máscara não reinalante	15		82	38	Não				Não		Sim	Não	VCV	410		18	10	50	98	68	14.3	54	0.8	7.45	63.6	127.2	35.8	24.3	1.9	14.6	80	1.3	7.327	195.7	45.3
CT-136	Masculino	65	65	1.76	20.984	Não	Não	Não	Não	Não	Não		Não	Máscara não reinalante	15	103	86	32	Não				Sim		Não	Não	VCV	420		15	12	100	98	86	13.8	14	0.8	7.43	68.2	68.2	40.8	26.5	1.41	14.2	22	0.9	7.31	63.4	54.2
CT-137	Masculino	36	180	1.8	55.5556	Não	Não	Sim	Não	Não	Não	não	Não	Máscara não reinalante	11	93	93	40	Não				Sim		Sim	Não	VCV	495		25	10	100	91	119	14.3	37	0.7	7.42	73.1	73.1	49.1	31.1	1.85	10.8	31	0.7	7.5	68.1	38.4
CT-138	Masculino	82	89	1.77	28.4082	Não	Sim		Sim	Não	Não	Insuficiência cardíaca, Arritimia Nao especificada, AVC prévio, CA de língua prévio, Frstura de mandíbula atual	Sim	Máscara não reinalante	5	55	55		Sim	3	Atividade elétrica sem pulso	Não	Sim	Acesso venoso central	Não		VCV	450		23	12	100	82	65	7.7	73	2.1		46	46							7.22	73.1	66.7
CT-139	Feminino	64	70	1.66	25.4028	Sim	Sim	Não	Sim	Não	Não		Sim	Máscara não reinalante	15	107	88	30	Não				Sim		Sim	Não	VCV	350		24	8	60	97	110	10.1	55	1.1	7.37	80.6	134.333	42.3	24.3	1.29	8.9	58	0.8	7.23	203.9	54.8
CT-140	Masculino	72	78	1.65	28.6501	Não	Não		Não	Não	Não	nega comorbidades	Sim	Máscara não reinalante	12	107	70	39	Não				Sim		Sim	Não	VCV	450		96	10	100	88	96	15	83	0.8		55	55				13.9	80	4.9	7.3	96.3	56
CT-141	Masculino	86			#DIV/0!	Sim	Sim	Não	Não	Não	Sim	Doença arterial coronariana, hipotireoidismo, dislipidemia	Não	Máscara não reinalante	15	73	87	30	Não				Sim		Sim	Não	VCV	400		25	10	100	95	96					79	79				12.4	185	3.2	7.14	147.2	65.8
CT-142	Feminino	62	78	1.7	26.9896	Não	Sim	Sim	Não	Não	Não		Sim	Máscara não reinalante	15	90	68	28	Não				Sim		Sim	Não	VCV	360		22	10	100	98	73	12.8	23	0.6	7.43	37.3	37.3	47.6	31.2	2.99	11.9	24	0.5	7.36	103.1	52.2
CT-143	Feminino	70	65	1.58	26.0375	Não	Não	Não	Sim	Não	Não	CA de mama em QT (ultima sessão em 13/07/2020) / artrite reumatoide / enfisema pulmonar / gamopatia monoclonal	Não	Máscara não reinalante	10	106	96	28	Não				Sim		Não	Não	VCV	365		30	10	40	99	70	9.6	56	0.4	7.29	90.9	227.25	56	26.8	1.86	9.7			7.46	112.1	37
CT-144	Feminino	59	90	1.6	35.1562	Não	Sim	Sim	Não	Não	Não	Hipotireoidismo, dislipidemia	Sim	Máscara não reinalante	15	120	90	28	Não				Sim		Sim	Não	VCV	420		23	10	100	95	130	13.4	30	0.8	7.456	70.2	70.2	40.3	27.8	1.3	12.6	39	0.7	7.462	119.3	36.6
CT-145	Feminino	58	119.6	1.65	43.9302	Sim	Sim	Sim	Não	Não	Não		Sim	Cateter nasal	3	103	96	35	Não				Sim		Sim	Não	VCV	330		20	10	100	90	100				7.38	97.9	97.9	38.7	22.4	1.53	12.7	30	0.6	7.18	133.9	59.1
CT-146	Masculino	58	77	1.72	26.0276	Não	Sim	Não	Sim	Não	Não	DPOC	Sim	Máscara não reinalante	10	95	99	20	Não				Sim			Não	VCV	500		22	10	100	98	103	12.4	45	1.2	7.43	86.9	86.9	38.5	25.5		12.8	66	1	7.346	83.7	44.6
CT-147	Feminino	64	72	1.68	25.5102	Sim	Sim	Sim	Não	Não	Não	Deficiência proteína C, Transtorno misto ansioso depressivo	Não	Máscara não reinalante	12	100	90	88	Não				Sim		Sim	Não	PCV	353	18	20	10	100	97	78	12.5	37	1.1	7.39	59	59	41	24	1.34	11.9	35	0.8	7.28	148.6	51.6
CT-148	Masculino	72	95	1.8	29.321	Sim	Sim	Não	Não	Não	Sim	Vasculopata	Sim	Máscara não reinalante	15	70	85	82	Não				Sim		Sim	Não	VCV	457		15	15	50	94	52	13.3	89.9	1.8	7.24	150.7	301.4	20.4	8.6	10.1	13.3	96	2.1	7.199	72.4	45.2
CT-149	Masculino	75	50	1.6	19.5312	Não	Não	Não	Não	Não	Não		Não	Máscara não reinalante	5	96	88	36	Não				Sim		Sim	Não	VCV	400		20	10	100	98	78	13.4	46	0.5	7.22	119	119	60.3	24.2	2.06	13.4	46	0.5	7.221	119.7	60.3
CT-150	Masculino	59	115	1.7	39.7924	Sim	Sim	Sim	Sim	Não	Não		Sim	Máscara não reinalante	15	85	92	28	Não				Sim			Não	VCV	400		28	12	80	98	98	15.4	45	1.3		112	140				15	63	1.3	7.35	145	44
CT-151	Masculino	58	112	1.85	32.7246	Sim	Sim		Não	Não	Não		Sim	Máscara não reinalante	15	73	88	22	Não				Sim		Sim	Não	VCV	420		24	16	90	94	73	14.5		1.3	7.27	71.1	79	49	22	2.25	13.5	60	1.7	7.17	94.1	66.5
CT-152	Masculino	53	75	1.65	27.5482	Não	Não	Não	Não	Não	Não	Etilista crônico	Sim	Máscara não reinalante	15	58	65	110	Não				Sim		Sim	Não	VCV	460		15	5	100	88		14.1	52	1.52	7.24	78.3	78.3	49.7	20.7	7.8	13.4	33	1.2	7.33	57.6	49.1
CT-153	Masculino	62	65	1.64	24.1672	Sim	Sim	Não	Não	Não	Sim	DRC não dialítica, IAM com angioplastia em 2014.	Sim	Máscara não reinalante	15	99	79	32	Não				Sim		Sim	Não	VCV	380		24	10	100	96	106	13.8	99	3	7.39	84.4	84.4	31.2	18.6	2.23	12.3	126	3	7.26	175.2	50.5
CT-154	Masculino	58	80	1.8	24.6914	Não	Sim		Não	Não	Não	Nao	Sim	Máscara não reinalante	15	93	99	24	Não				Sim		Sim	Não	VCV	450		24	12	100	98	93	12.5	30.4	1.2	7.45	49.3	49.3	30.7	21.1	1.68	12	66	1.2	7.35	103.1	36.2
CT-155	Masculino	68	78	1.67	27.968	Sim	Não			Não	Sim		Sim	Máscara não reinalante	15	100	89	32	Não			Não	Sim		Sim	Não	VCV	340		22	10	60	99	93	13.2	115	6		145	241.667				13.7	132	6.1	7.24	243	52.8
CT-156	Masculino	65	95	1.77	30.3233	Sim	Sim	Não	Não	Não	Não	Dislipidemia, hipotireoidismo	Sim	Máscara não reinalante	15	136	93	28	Não				Sim		Sim	Não	VCV	450		25	10	100	99	90	14.5	26	0.8	7.42	84.4	84.4	31.8	20.3	1.19	13	48	6	7.32	299.4	42.4
CT-157	Masculino	71	107.1	1.7	37.0588	Sim	Sim	Sim	Não	Não	Não	FA crônica em uso de xarelto; ICC; insuficiência venosa periférica	Não	Máscara não reinalante	15	50	80	32	Não				Sim		Sim	Não	VCV	500		18	10	100	85	75		52	1		50	50				13.9	46	0.9	7.17	178	82.9
CT-158	Feminino	67	70	1.6	27.3437	Sim	Sim	Não	Sim	Não	Não	Hipotireoidismo	Não	Máscara não reinalante	8	80	96	32	Não			Não	Sim	Pressão arterial invasiva, Acesso venoso central	Sim	Não	VCV	360		30	12	100	96	81	13.8	39	0.8	7.41	73	73	35	22.6	2.71	13	38	0.7	7.33	89	49
CT-159	Feminino	69	57	1.51	24.9989	Não	Não	Não	Não	Não	Não	Insuficiência vascular periférica	Sim	Máscara não reinalante	5	77	92	28	Não				Sim		Sim	Não	VCV	380		22	10	80	98	75	13	39	0.6	7.45	58	72.5	34	23	1.83	12.9	37	0.8	7.38	118	38
CT-160	Masculino	63	78	1.72	26.3656	Não	Não	Não	Não	Não	Não		Sim	Cateter nasal	5	102	93	22	Não				Sim		Não		VCV	420		25	14	100	98	83	15.6	32	1	7.46	53.1	53.1	33.3	23.6	1.66	16.7	51	1.8	7.3	170.5	36.3
CT-161	Feminino	79	58	1.54	24.4561	Sim	Sim	Sim	Não	Não	Não		Sim	Máscara não reinalante	10		99	33	Não				Sim		Sim	Não	VCV	300		25	10	70	99	70	11.1	53	1.1		145	207.143				9	42	0.9	7.402	152.1	33.7
CT-162	Feminino	63	83	1.6	32.4219	Sim	Sim	Sim	Sim	Não	Não	Hipotireoidismo, Etilista	Sim	Máscara não reinalante	10	116	80	32	Não				Sim		Sim	Não	VCV	360		25	10	60	99	77	11.9	87	2.6	7.411	36.8	61.3333	39.3	24.4	2.21	12.6	69	1.5	7.394	193.2	40.3
CT-163	Masculino	34	105	1.75	34.2857	Não	Não	Sim	Sim	Não	Não	Nega	Sim	Máscara não reinalante	10	98	92	44	Não				Sim		Sim	Não	VCV	420		20	10	100	94	73	15.1	11.5	0.71	7.43	73.9	73.9	37.3	24.3	1	14	17	0.7	7.29	72.6	53.1
CT-164	Masculino	75	80.6	1.7	27.8893	Sim	Sim	Não	Não	Não	Não	Insuficiência Adrenal, FA, Dislipidemia	Sim	Máscara não reinalante	14	93	82	32	Não				Sim		Sim	Não	VCV	420		20	10	100	98	77	11.2	55.7	1.15		112	112				10.3	65	1.3	7.265	187.6	38.5
CT-165	Masculino	32	94	1.8	29.0123	Não	Não	Não	Não	Não	Não	mielite desmielinizante A/E	Sim	Máscara não reinalante	15		109	32	Não				Sim		Sim	Não	VCV	450		20	12	80	94	68	13.4	21	0.9	7.37	60.3	75.375	38.1	21.6		12.5	24	0.6	7.35	105.7	50.5
CT-166	Masculino	73	95	1.73	31.7418	Não	Sim	Sim	Sim	Não	Sim	DEPRESSÃO, TVP PRÉVIO, REVASC. MIOCARDIO (1988), STENT DE CARÓTIDA, DOENÇA RENAL CRÔNICA	Sim	Máscara não reinalante	5	77	88	42	Não				Sim		Sim	Não	VCV	450		20	10	100	93		12.5	157.3	1.93	7.38	43.9	43.9	34.5	20.4		12.6		2.1	7.19	133.3	59.6
CT-167	Feminino	74	58	1.4	29.5918	Sim	Sim	Não	Não	Não	Não	DLP / neoplasia de endométrio / neoplasia de intestino delgado	Sim	Máscara não reinalante	15	92	70	35	Não				Sim	Acesso venoso central	Sim	Não	VCV	375		18	10	100	80	68	11.6	48	0.8	7.39	45.9	45.9	35	21.1	2.94	11.4	36	0.9	7.14	80.3	89.5
CT-168	Masculino	71	76	1.68	26.9274	Não	Não			Não	Sim	HIPERPLASIA PROSTATICA BENIGNA	Sim	Máscara não reinalante			50		Não						Sim	Não	PCV	800	15	18	10	100	87	90	14.2	212.2	3.3		53	53				13.8	224	4.4	7.33	129.9	30.2
CT-169	Feminino	56	56	1.62	21.3382	Não	Não	Não	Sim	Não	Não		Sim	Máscara não reinalante	10	82	89	25	Não				Sim		Não		PCV	350	14	24	10	100	98	119	11.6	15	0.6	7.48	112	112	64	29	2.2	10.4	20	0.5	7.45	119	29
CT-170	Masculino	74	81	1.72	27.3797	Não	Sim	Não	Sim	Não	Sim	Iam previo	Sim	Máscara não reinalante	10	97	98	35					Não		Sim	Não	VCV	390		25	12	60	97	73	13.4	81	1.48	7.41	76	126.667	39	24	1.43	12.3	118	2.5	7.26	122	53
CT-171	Masculino	68	84	1.74	27.7447	Sim	Sim	Não	Sim	Não	Não	Paralisia Bell, AVC prévio, ex-etilista	Não	Máscara não reinalante	15	106	93	40	Não				Sim		Sim	Não	VCV	450		20	10	100	92	40	12.4	74	3.4	7.41	68.1	68.1	31.6	19.6	1.7	12.7	83	4.1	7.29	166.5	44
CT-172	Feminino	63	95	1.5	42.2222	Não		Sim	Não	Sim	Não		Não	Máscara não reinalante	15	96	91	36	Não				Sim		Sim	Não	VCV	300		25	10	100	99	76	13.3	38	0.7	7.46	91	91	34.1	24	3.26	13.4	62	1	7.32	81.6	45.5
CT-173	Masculino	48	71.3	1.8	22.0062	Não	Sim		Não	Não	Não	GOTA	Sim	Máscara não reinalante	10	77	94	32	Não				Sim		Sim	Não	VCV	420		20	10	100	99	79	13.4	37	0.9	7.47	71.1	71.1	27	19.4		13.4	37	3.5	7.35	168.9	37.7
CT-174	Feminino	79	78	1.65	28.6501	Sim	Sim		Não	Não	Não	DEMENCIA E CHAGAS	Sim	Máscara não reinalante			88		Não				Sim	Pressão arterial invasiva, Acesso venoso central	Sim	Não	VCV	320		18	7	100	94	100	13	44	0.8	7.47	53.5	53.5	28.5	20.5	1.99	13	63	1.9	7.15	54	64
CT-175	Feminino	39	67	1.51	29.3847	Sim	Sim	Não	Não	Não	Não	Paciente em segundo po ccc vlp/ cetoacidose diabética / pielonefrite	Não	Máscara não reinalante	15	89	92	42	Não				Sim		Sim	Não	VCV	350		20	8	80	96	91	10.3	68	1	7.37	43	53.75	31	17.7	2.91	10.5	54	0.9	7.52	82	31
CT-176	Feminino	67	98	1.65	35.9963	Não	Sim	Sim	Sim	Não	Não		Sim	Máscara não reinalante	10	120	80	38	Não				Sim	Pressão arterial invasiva	Sim	Não	VCV	390		20	12	100	92	85	12.4	41	0.9	7.39	162	162	39.1	23.6		11.9	41	1	7.33	157.2	48.1
CT-177	Masculino	63	89	1.75	29.0612	Não	Não	Não	Não	Não	Não		Não	Máscara não reinalante		83	88	38	Não				Sim		Sim	Não	VCV	420		22	10	100	97	72	14.8	29.4	0.72	7.407	69.9	69.9	34.1	21		14.5	37	0.9	7.284	82.8	44
CT-178	Masculino	73	130	1.68	46.0601	Não	Sim	Sim	Sim	Não	Não		Não	Máscara não reinalante	15	70	89	32	Não				Sim		Sim	Não	VCV	400		18	5	50	93	81	9.6	93	0.8	7.39	75	150	42	25		5.7	121	1.3	7.35	75	43
CT-179	Masculino	71	92.9	1.57	37.6892	Não	Sim	Sim	Não	Não	Não	ex etilista	Sim	Máscara não reinalante	15	100	82	25	Não				Sim	Pressão arterial invasiva	Sim	Não	VCV	450		26	10	100	86	97					52	52				10.7			7.132	83.9	64.8
CT-180	Feminino	63	98	1.66	35.5639	Sim	Não		Sim	Não	Não	Hipotireoidismo	Sim	Máscara não reinalante	8	84	94	25	Não				Sim		Sim	Não		370		12	10	100	97	85	11.4	24	0.4	7.44	85	85	34	23	1.61	11.9	24	0.5	7.35	101	40.9
CT-181	Masculino	32	100	1.86	28.9051	Não	Não	Não	Não	Não	Não	Nega	Sim	Máscara não reinalante	10	90	97	28	Não				Sim		Sim	Não	VCV	450		20	10	100	97	86	13.2	40	0.6	7.41	146	146	44.1	27.6	1.26	13.2	60	0.9	7.36	100.2	53.5
CT-182	Feminino	59	60	1.55	24.974	Não	Não	Não	Não	Não	Não	Neoplasia de mama e metástase pulmonar	não	Máscara não reinalante	15	82	83	30	Não				Sim	Pressão arterial invasiva	Sim	Não	VCV	420		25	10	40		60	13.1	153	1.8	7.36	57.6	144	39.7	22.3	2.38	12.1	98	0.9	7.18	136.5	57
CT-183	Masculino	59	69.7	1.8	21.5123	Não	Sim	Não	Não	Não	Não	HIV	Sim	Máscara não reinalante	10	93		30	Não				Sim		Sim	Não	VCV	500		26	12	70		88	13.4	37	0.5	7.39	61.3	87.5714	42.9	25.5	1.73	13	36	0.4	7.41	67.2	38.7
CT-184	Masculino	75	100	1.75	32.6531	Sim	Sim	Sim	Não	Não	Não		Sim	Máscara não reinalante	15	73	92	30	Não				Não		Sim	Não	VCV	440		22	10	100	95	78	14	103.5	2	7.35	72.5	72.5	34	18.5		13.7	116	5.7	7.24	54.1	46.2
CT-185	Masculino	76	60	1.6	23.4375	Não	Sim	Não	Não	Não	Não	demencia? passado AVC	não	Máscara não reinalante	15		65		Não				Sim		Sim	Não	VCV	400		29	28	100	86	97	10.5	86.5	1.48		52	52				9.3	114	2.2	7.22	83.1	53.5
CT-186	Masculino	64	82	1.76	26.4721	Não	Sim	Não	Não	Não	Não		Sim	Máscara não reinalante	10	62	93	28	Não				Sim		Sim	Não	VCV	400		22	12	70	96		14.4			7.42	103.6	148	36	23.3	1.8	13.3	38	1.6	7.36	110.3	41.5
CT-187	Masculino	65	109	1.77	34.792	Sim	Sim	Sim	Sim		Sim	ICFER+Marca-passo, talassemia minor	Não	Máscara não reinalante	10	106	70	28	Não				Sim		Sim	Não	VCV	450		25	10	100	87	88	8.8	127	2.4	7.4	147.7	147.7	31.8	19.5	1.93	10.2	98	4.5	7.03	76.8	91.6
CT-188	Feminino	69	70	1.63	26.3465	Não	Sim	Não	Sim	Não	Não		Não	Máscara não reinalante	15	63	84	36	Não				Sim		Sim	Não	VCV	270		20	12	100	95	87	13.6	51	1.2	7.44	74.4	74.4	34.2	22.7	2.76	12.5	47	0.9	7.26	112.5	53.8
CT-189	Feminino	84	67	1.52	28.9993	Não	Não	Não	Não	Não	Não		Não	Máscara não reinalante	15		54	34	Não				Sim		Sim	Não	VCV	350		15	10	100	98	99	12.3	33	0.5	7.41	47.8	47.8	35.3	21.9	2.29	13.1	47	0.9	6.93	156.7	120.2
CT-190	Feminino	65	61	1.6	23.8281	Sim	Sim	Não	Não	Não	Sim	Hipotireoidismo	Sim	Máscara não reinalante	15	120	88	30	Não				Sim		Não		VCV	430		20	12	100	100	124	11.4		4.34	7.2	63.6	63.6	42.2	16.1		9.2	95	4.9	7.33	306	28.5
CT-191	Feminino	68	65	1.62	24.7676	Não	Não	Não	Não	Não	Não		Não	Máscara não reinalante	10	77	79	40	Não				Não		Não		VCV	420		26	5	100	96	84	9.5	46	0.9	7.24	116	116	14	5.9	0.62	8.6	111	2	7.03	221	21
CT-192	Masculino	63	70	1.7	24.2215	Sim	Sim		Não	Não	Não	transtorno afetivo bipolar	Sim	Máscara não reinalante	10		78	50	Não				Sim		Sim	Não	VCV	400		28	10	65	99	60	10.3	32	1.1	7.36	21.4	32.9231	48.9	27.3	2.38	9.8	48	1.7	7.49	94	33
CT-193	Feminino	74	62	1.58	24.8358	Não	Sim	Não	Sim	Não	Não	ESQUIZOFRENIA	Não	Máscara não reinalante	15	100	90	34	Não				Sim		Não	Não	VCV	370		20	10	100	96	68	11.9	242	2.7	7.39	84.9	84.9	42.1	25.1		12.4	265	2.6	7.26	72.4	56
CT-194	Masculino	69			#DIV/0!	Não	Não	Não	Sim	Não	Não	cirrose hepática por alcool	Sim	Máscara não reinalante	5	83	87	32	Não				Sim		Sim	Não	PCV	400	15	22	10	80	98	75	8.3	65	1.1	7.19	121.1	151.375	57.8	22	2.92	8.4	100	1.2	7.28	97.4	52
CT-195	Masculino	87	76	1.68	26.9274	Não	Sim	Não	Não	Não	Não		Não	Máscara não reinalante	15	117	88	30	Não				Sim		Sim	Não	VCV	380		24	10	100	95	103	14.2	55	1.2	7.373	73.5	73.5	46.9	26.7	2.33	15.2	59	1.3	7.221	185.4	63.2
CT-196	Masculino	82	70	1.65	25.7117	Sim	Sim	Não	Sim	Não	Sim	Insuficiência arterial crônica	Não	Máscara não reinalante	6	83	87	32	Não				Sim		Não	Não	VCV	470		20	15	100	97	73	7.6	73	4.8	7.21	40	40	32	12	1.26	8.7	117	6.2	6.99	92	75
CT-197	Masculino	60	74	1.74	24.4418	Não	Não	Não	Não	Não	Não	Doença de Still do adulto, psoriase	não	Máscara não reinalante	10	102		32	Não				Sim		Sim	Não	VCV	420		20	10	50		80	14.3	26	0.9	7.39	52.1	104.2	34.9	20.9	1.72	13.5	25	0.7	7.32	71.8	43.2
CT-198	Masculino	48	80	1.85	23.3747	Não	Não	Não	Não	Não	Não		Sim	Máscara não reinalante	5	93	92	28	Não				Sim		Sim	Não	VCV	480		22	10	50	99	126	14.9	41	0.8	7.46	70.3	140.6	34.5	24.5	2.3	13.6	42	1.2	7.37	71.9	43.2
CT-199	Masculino	40	97	1.73	32.41	Não	Não	Não	Não	Não	Não		Não	Máscara não reinalante	15	68	91	30	Não				Sim		Sim	Não	VCV	430		24	10	45	94	72	15.6	36	0.8		73	162.222				14.1	38	0.7	7.34	80.7	42.8
CT-200	Feminino	49	76	1.54	32.0459	Não	Sim	Sim	Não	Não	Não		Sim	Máscara não reinalante	15	89	93	94	Não				Sim		Sim	Não	VCV	380		25	10	100	92	64	13.6	57	1.2	7.4	72.1	72.1	41.9	25.4	3.5	11.5	65	0.8	7.29	90.5	58.4
CT-201	Feminino	77	100	1.65	36.7309	Sim	Sim		Não	Sim	Não		Sim	Máscara não reinalante	11	92	84	34	Não				Sim		Sim	Não	VCV	350		25	10	100	80	72	14	25.4	0.64	7.4	74.4	74.4	28.6	17.4	4.7	13.7	37	0.9	7.25	130.9	42
CT-202	Masculino	68	75	1.75	24.4898	Sim	Sim	Não	Sim	Não	Sim		Não	Cateter nasal	5	90			Não				Sim		Sim	Sim	VCV	380		20	8	100		67	7.7	58	1.8	7.33	117	117	37	19.2	1.5	9	98	2.9	7.165	347.5	46.9
CT-203	Feminino	77	67	1.55	27.8876	Sim	Sim	Não	Não	Sim	Sim	Fibrose pulmonar (O2 dependente), hipotireoidismo, dor crônica, neoplasia de endométrio	Sim	Máscara não reinalante	15	95	84	26	Não				Sim		Não		VCV	330		20	9	80	99		12.5	55.9	1.21	7.364	46.7	58.375	40.4	22.5	2.9	11.1	109	2.7	7.261	65.4	49
CT-204	Feminino	90			#DIV/0!	Não	Sim	Sim	Não	Não	Não		Sim	Máscara não reinalante	5	80	90	35	Não				Sim		Sim	Não	VCV	400		20	10	100	98	78	12.9	26	0.6	7.248	143.2	143.2	66.9	28.5	2.99	15.4	64	0.9	7.455	169.8	45.8
CT-205	Feminino	84	66	1.55	27.4714	Sim	Sim	Não	Não	Não	Não	Insuficiência Cardíaca. Laparotomia exploradora por bridas nessa internação e IAMSST	Sim	Máscara não reinalante	15	55	76	36	Não				Não		Não		VCV	380		20	5	100	80	50	9.5	117	1.7	7.31	63.4	63.4	44.4	22.2	2.38	9.9	123	1.8	7.21	85.3	59
CT-206	Masculino	76	78	1.7	26.9896	Sim	Sim	Não	Sim	Não	Não		Sim	Máscara não reinalante	15	89	92	34	Não				Sim		Sim	Não	VCV	450		24	12	100	94	82	13.5	33	0.7	7.53	42.2	42.2	27.2	22.4	3.1	13.8	42	0.7	7.23	127.9	64.9
CT-207	Masculino	60	75	1.68	26.5731	Sim	Sim	Sim	Sim	Não	Não	HIPOTIREOIDISMO, IC	Sim	Máscara não reinalante	15	90	90	32	Não				Sim		Sim	Não	VCV	450		25	10	100	98	100	14.3	91	1.1	7.43	74.8	74.8	40	26.2	5.08	14.2	103	1.6	7.274	118.8	50.9
CT-208	Feminino	71	70	1.54	29.5159	Sim	Sim	Não	Não	Não	Sim	IC, cirrose hepática	Não	Máscara não reinalante	13	55	85	32	Não				Sim		Sim	Não	VCV	400		14	5	100	98	70	8.8	96	3.4	7.32	35.8	35.8	37.2	19.1	3.61	9.3	104	3.6	7.22	37.6	41
CT-209	Masculino	75	67	1.56	27.5312	Sim	Sim		Sim	Não	Não	Doença arterial periférica, AVCI prévio há 4 anos.	Sim	Máscara não reinalante	15	97	91	25	Não				Sim		Sim	Não	VCV	390		25	10	100	97	112	10.4	54	1.3	7.44	52.1	52.1	32	21.5	2.42	10	167	2.5	7.3	107.6	43.3
CT-210	Feminino	69	93	1.64	34.5776	Sim	Sim	Sim	Não	Não	Não	Dislipidemia	não	Máscara não reinalante	15	120		32	Não				Sim		Não		VCV	450		20	10	100	96	106	12.2	89	2.05	6.88	306	306	26.1	5	6	11.9	90	1.8	7.3	138.4	20.3
CT-211	Feminino	70	64	1.5	28.4444	Não	Sim	Não	Não	Não	Não		Não	Máscara não reinalante	15	87	80	35	Não				Sim	Acesso venoso central	Não	Não	VCV	320		20	10	100	89	97	12.5		1.5		57	57				12.1	59	1.1	7.39	59.8	34.7
CT-212	Masculino	57	105	1.68	37.2024	Sim	Não	Sim	Não	Não	Não	POLIMIOSITE	não	Máscara não reinalante	15		84	102	Não				Sim		Sim	Não	PCV	420	10	20	10	80	93	84	13.1	46	2.3	7.36	111.9	139.875	39	21.8	3.37	13.7	47	1.5	7.084	82.7	78.1
CT-213	Masculino	62			#DIV/0!	Sim	Sim		Sim	Não	Não	Etilista	Não	Cateter nasal	6	90	67	40	Sim	2	Atividade elétrica sem pulso	Não	Sim		Não		PCV	468	15	17	8	90	96	76	16.4	147.8	2.1		86	95.5556				16.1	184	2.3	7.306	176.2	68.1
CT-214	Masculino	42	120	1.92	32.5521	Sim	Sim	Não	Não	Não	Não		Sim	Máscara não reinalante	8	100	93	29	Não				Sim		Sim	Não	VCV	520		20	10	75	99	103	12.5	26	0.7	7.44	66.8	89.0667		26.7	2.22	11.9	31	0.6	7.44	92.7	42.2
CT-215	Feminino	77	89	1.55	37.0447	Não	Sim	Não	Não	Não	Não		Sim	Máscara não reinalante	15	97	81	35	Não				Sim		Sim	Não	VCV	420		16	10	80	99	97	14.6	43.4	1	7.43	88.3	110.375	35.2	22.8	2.3	13.3	31	0.7	7.47	48.1	33.7
CT-216	Masculino	83	80	1.78	25.2493	Não	Não	Não	Não	Não	Não	Perda ponderal de 15kg nos ultimos 6 meses	Sim	Máscara não reinalante	6	83		32	Não				Sim		Sim		VCV	470		20	12	100	88		11.8	30	1		55	55				13.4	46	1.6	7.16	132.9	68.7
CT-217	Masculino	69	78	1.65	28.6501	Sim	Sim		Não	Não	Sim	Insuficiência cardíaca; Hiperuricemia	Não	Máscara não reinalante	15	90	88	24	Não				Sim	Pressão arterial invasiva	Sim	Não		400		24	9	100	96	65	12	203	6.1	7.14	62.4	62.4	46.3	15.6	8.03	11.2	262	7.7	7.12	153.7	59.8
CT-218	Masculino	53	90	1.7	31.1419	Sim	Sim	Sim	Sim	Não	Não		Sim	Máscara não reinalante	15	97	91	32	Não				Sim		Sim	Não	VCV	440		18	10	100	93	67	15	36	1.4	7.44	55	55	36	24	1.93	14.7	56	1.2	7.22	65	65
CT-219	Masculino	43	100	1.8	30.8642	Não	Não	Sim	Sim	Não	Não		Sim	Máscara não reinalante	10	77	89	22	Não				Sim	Acesso venoso central	Sim	Não	VCV	420		22	10	100	94	86	12.5	21	0.81	7.42	101	101	42	26	2.2	12.4	25	1	7.34	127	39
CT-220	Masculino	68	89	1.76	28.7319	Sim	Sim	Não	Não	Não	Não		Não	Máscara não reinalante	15	150	79	35	Não				Sim		Sim	Não	VCV	430		40	12	60	96	87	14.4	41	1.2	7.39	78.1	130.167	35.8	21	2.1	13.9	70	1.3	7.051	117.3	180.3
CT-221	Masculino	78	71	1.67	25.4581	Não	Não	Não	Sim	Não	Não		Não	Cateter nasal	10	80	70	33	Não				Sim		Sim	Não	VCV	400		24	12	100	97	68	16.7		1.09	7.45	90.8	90.8	29.2	20.1		15.8	53	1.3	7.19	131	58
CT-222	Feminino	84	62	1.55	25.8065	Sim	Sim	Não	Não	Não	Não	Sindrome depressiva, Incontinência urinária, Osteopenia	Sim	Máscara não reinalante	15	85	71	40	Não				Sim		Sim	Não	VCV	320		26	12	100	82	70	12.8	33	0.8	7.402	46.2	46.2	40.7	24.7	2.1	12.1	60	1.4	7.189	138.9	84.7
CT-223	Feminino	80	60	1.6	23.4375	Sim	Sim	Não	Não	Não	Sim	ARTRITE PSORIATICA, DISLIPIDEMIA, GLAUCOMA, IC	Não	Máscara não reinalante	15	50	83	30	Sim	9	Atividade elétrica sem pulso	Não	Sim		Sim	Não	VCV	320		25	10	100	100	81	8.1	64	1.4		145	145				6.4	93	2.7	6.73	252.4	31.6
CT-224	Masculino	41	90	1.72	30.4218	Não	Não	Não	Não	Não	Não		Sim	Máscara não reinalante	15	123	96	24	Não				Não		Sim	Não	VCV	410		22	10	100	96	92	12.5	44	1	7.46	78.6	78.6	37.9	26.8	3.4	12	34	0.9	7.33	84.8	48.6
CT-225	Masculino	64	64.8	1.6	25.3125	Não	Sim	Não	Sim	Não	Não	Nao	Sim	Máscara não reinalante	15	72	92	88	Não			Não	Sim		Sim	Não	VCV	410	14	22	11	75	94	74					73	97.3333				12.4	117	1.3
CT-226	Feminino	75	88	1.7	30.4498	Não	Não	Não	Não	Não	Não		Não	Máscara não reinalante	15	113	91	20	Não				Sim		Sim	Não	VCV	340		24	10	70	92	75	14.5		0.6	7.54	132	188.571	30	25.4	1.84	12.3	46	0.8	7.16	96	68.1
[truncated: 148 more columns]

## Sheet: D3
Study ID	Gênero?	Idade?	Peso (kg)	Altura (cm)	Acometimento tomográfico > 50% do parênquima?	D3-Necessidade de VM ?	D3-Necessidade de DVA?	D3-Insuficiência renal?	D3-Necessitou pronar?	D3-Pressão Arterial Média (mmHg)	D3-Balanço hídrico? (±ml)	D3-Hemoglobina (g/dL)	D3-Uréia (mg/dL)	D3- Creatinina (mg/dL)	D3- pH	Oxygen Index	D3- PaO2 (mmHg)	D3- PaCO2(mmHg)	D3- Bica	D3-Lactato (mmol)	D3- D dimero	D3- Falha de extubação prévia?	D3-Modo ventilatório?	D3- Volume corrente? (ml)	D3- Pi (se ventilado em PCV)	D3- Frequência respiratória (irpm)	D3- PEEP (mmhg)	D3- Fio2 (%)	D3- Saturação de Oxigênio	D3 - Anticoagulação	Tempo de internação hospitalar? (em dias)	Tempo de internação em Unidade de Terapia Intensiva? (em dias)	Tempo de ventilação mecânica? (em dias)	Falha de extubação com necessidade de reintubação?	Fez pneumonia associada a VM (PAV)?	Fez TEP?	Desfecho final?	Se alta hospitalar, recebeu alta necessitando de diálise ?	Se alta hospitalar, recebeu alta necessitando de O2 domiciliar?	Se alta hospitalar, recebeu alta com anticoagulante?	Último valor de creatinina antes da alta/óbito	Último valor de ureia antes da alta/óbito	COVID confirmado?	Influenza confirmado?	Alguma anotação final?
CT-01	Feminino	69			Sim											108.333	60											65	90		5	0	0	Não	Não	Não	Óbito				0.9	54	Sim		Paciente em anticoagulação plena desde o dia anterior à IOT devido apresentar FA ao ECG. IOT em 26/07, com óbito no atendimento inicial.
CT-02	Feminino	75	103	157	Sim	Sim	Sim	Não-dialítica	Não	82	+576	11.2	83	2.5	7.25	39.604	101	38.8	18.2	2	2.03		VCV	430		30	12	40	98	Anticoagulação profilática	26	24	24	Não		Não	Óbito				1.2	108	Sim	Não
CT-03	Masculino	69	91.5	178	Não											125	60											75	90		7	0	2	Não	Não	Não	Alta	Sim	Não	Não	6.1	141	Não	Não	Paciente com DRC estágio V agudizada, evolui com EAP e IAMSST. Alta com acompanhamento em ambulatório de diálise. Paciente com IgM + e IgG -, TC não sugestiva e dois PCRs (datas diferentes) negativos.
CT-04	Feminino	75	40	135	Sim	Sim	Não	Não	Não	80	+866	12.4	75	0.4	7.46	50.5689	79.1	52.2	37	1.44	1.3	Não	PSV	250	10	33	7	40	97	Anticoagulação profilática	22	7	5	Não	Não	Não	Alta	Não	Não	Sim			Sim	Não
CT-05	Feminino	82	56	150	Sim	Sim	Sim	Não	Não	83	+107	12	97	0.9	7.39	39.2157	102	50.7	30.4	2	1.5	Não	VCV	300		25	12	40	96		53	51	51	Não	Sim	Sim	Óbito				2.5	153	Sim	Não	Prona em 15/08, 22/08, 26/08. TQT 24/09
CT-06	Masculino	62	69	165	Sim	Sim	Sim	Não	Não	97	+408	10.7	147	1.5	7.4	44.2478	79.1	43.4	26.6	2.18		Não	VCV	420		28	12	35	98	Anticoagulação profilática	31	8	6	Não	Não	Não	Alta	Não	Não	Sim	0.8	32	Sim	Sim
CT-07	Feminino	69	74	157	Sim	Sim	Sim	Não	Não	82	+287	9	47	0.5	7.45	26.4026	151.5	41	28.4	2.55	5.85	Não	VCV	365		24	10	40	93	Anticoagulação plena	21	7	6	Não	Não	Não	Alta	Não	Não	Sim	0.8	32	Sim	Não
CT-08	Feminino	86	63	150	Não											#DIV/0!												70			2	0	1	Não	Não	Não	Óbito				2.6	102	Não	Não
CT-09	Feminino	72	98	155	Não	Sim	Sim	Não	Não	59	1446	8.7	49	0.8	7.38	46.8933	85.3	47.6	27.8	1.55	4.24	Não	VCV	360		24	10	40	96	Sem anticoagulação	26	25	25	Não	Não	Não	Óbito				1.7	123	Sim	Não
CT-10	Feminino	71	105	159	Sim	Sim	Sim	Não	Não	90	-1377	10.9	39	0.8	7.34	30.1724	116	61	32	2.11	1.34		VCV	340		26	5	35	97	Anticoagulação profilática	23	8	7	Não	Não	Sim	Ainda internado				0.5	15	Não	Sim	Relato de internação em outro hospital por COVID, com alta dia 6/08.Deu entrada no Iamspe dia 22/08 com o quadro de TEP(angio TC + para TEP). PCR COVID:negativos(26/08 e repetido dia 28/08). Sorologia COVID (02/09):IgM+/IgG+
CT-11	Feminino	65	65	160	Não	Sim	Sim	Não	Sim	73	+592	11.9	24	0.5	7.51	68.9655	58	33	25	1.81	14	Não	VCV	375		22	8	40	95	Anticoagulação profilática	53	30	24	Sim	Sim	Não	Alta	Não	Não	Não	1.2	41	Sim	Sim	Paciente apresentou hepatite devido uso de propofol
CT-12	Feminino	82	68	1.59	Não	Sim	Sim	Não-dialítica	Não	58	+876	10.7	139	3.2	7.37	183.486	21.8	52.1	30.1	3.19		Não	PCV	370		28	10	40	98	Anticoagulação profilática	20	16	16	Não	Não	Não	Óbito				1.4	185	Sim	Não
CT-13	Masculino	69	62	165	Não	Sim	Não	Não-dialítica	Não	78	+325	11	129	4	7.2	52.6316	76	60	25	2.62		Não	VCV	400		28	12	40	96	Anticoagulação plena	14	10	10	Não	Não	Sim	Óbito				3.2	113	Sim	Não
CT-14	Feminino	77	100	154	Não	Sim	Sim	Não	Não	74		10.3	69	1	7.42	97.4026	77	59	38	1.19	1.35	Não	VCV	320		20	10	75	97	Anticoagulação profilática	37	6	26	Não	Sim	Não	Óbito				2.2	46	Sim	Não	Paciente internada devido iam, na internação evolui com pnm nosocômios/covid. Sua admissão na uti ocorreu somente 30 dias após a interação. Após entrada na uti faleceu em 6 dias.
CT-15	Masculino	76	90	191	Sim	Sim	Não	Não	Não	81	+212	12.4	44	0.8	7.395	61.1995	81.7	51.2	30.6	1.9	8.41	Não	VCV	500		20	10	50	93	Extendida	30	6	4	Não	Não	Não	Alta	Não	Sim	Sim	0.7	26	Sim	Não	Internação prolongada por descontrole de DM após internação em leito de enfermaria e necessidade de manutenção do aporte de O2.
CT-16	Feminino	72	84	160	Não	Sim	Sim	Não	Não	98	-905	10	46	0.7	7.43	41.1523	121.5	36.8	24.3	2.14	2.36	Não	PSV	360	10	27	8	50	99	Sem anticoagulação	29	21	21	Sim	Sim	Não	Óbito				6.3	205	Sim	Não
CT-17	Masculino	55	90	180	Não											91.6667	60											55	90		15	11	11	Não	Não	Não	Óbito				4.1	315	Não	Não	Paciente com internação prolongada pela psquiatria com descompensação do transtorno bipolar, intoxicação por lítio e síndrome neuroleptica. PCR e sorologia para covid negativo em 2 ocasiões, além de TC não sugestiva.
CT-18	Masculino	76	72	158	Sim	Sim	Sim	Não	Não	73	+638	14.4	39	0.8	7.32	51.7464	77.3	53.5	27.2	1.82		Não	VCV	400		20	14	40	96	Anticoagulação profilática	33	13	13	Não	Sim	Sim	Alta	Não	Não	Sim	0.7	26	Sim	Não
CT-19	Feminino	53	70	160	Sim	Sim	Sim	Não-dialítica	Sim	87	-1520	10.3	24	0.5	7.44	52.5624	76.1	51.7	35	1.61	3.36	Não	VCV	350		25	12	40	92	Anticoagulação profilática	21	07	9	Não	Sim	Não	Alta	Não	Sim	Não	0.7	23	Sim	Não
CT-20	Masculino	54	90	180	não	Sim	Sim	Não	Não	88	+116	10.1	57	0.7	7.54	79.5229	50.3	32.3	27.5	2.5	2.32	Não	PSV	440		25	6	40	96	Anticoagulação profilática	36	32	32	Sim	Sim	Não	Óbito				1.9	206	Sim	Não	PACIENTE INTERNOU NO HOSPITAL PARA REALIZAR NEUROCIRURGIA. NO ENTANTO, ANTES DA CIRURGIA FOI REALIZADO TC DE TORAX COM EVIDENCIA DE VIDRO FOSCO. REALIZADO CIRURGIA. E APÓS 2 DIAS INTUBADO DEVIDO DESSATURAÇÃO NA ENFERMARIA COVID.
CT-21	Masculino	69	55	177	Não	Não	Sim	Não	Não	79	1272	13.3	65	0.6	7.39	71.4286	105	51.5	30.5	1.34	0.84	Não	Espontâneo			19		75	98	Anticoagulação profilática	7	3	2	Não	Não	Não	Alta	Não	Não	Não	0.6	65	Não	Não
CT-22	Feminino	59			Sim	Sim	Sim	Não	Sim	72	-380	10	36	0.9	7.41	97.1599	66.9	43.2	27.3	3.89	1.84	Não	PSV	340		23	8	65	93	Anticoagulação profilática	6	5	5	Não	Não	Não	Óbito				3.3	80	Sim	Não
CT-23	Feminino	76	83	145	não	Sim	Sim	Não	Não	88	+427	12.5	105	1.1	7.34	16.1464	185.8	52.8	28.3	2.08	1.72	Não	VCV	320		25	10	30	94	HNF 10.000 12/12H	10	10	10	Não	Não	Não	Óbito				1.1	108	Não	Não
CT-24	Masculino	63	65	168	Não	Sim	Sim	Não-dialítica	Sim	80	+1308	19.4	138	2.8	7.39	79.3651	113.4	11	6.6	0.59	4.28	Não	VCV	430		24	6	90	90	Anticoagulação profilática	10	6	6	Não	Não	Não	Óbito				7.6	271	Sim	Não
CT-25	Masculino	60	70	170	Não	Sim	Sim	Não-dialítica	Não	83	+1400	12.4	82	2.1	7.32	60.241	83	46	23	1.5	18.63	Não	VCV	400		20	10	50	96	Anticoagulação plena	55	36	35	Não	Sim	Não	Alta	Não	Não	Não	0.7	25	Sim	Não
CT-26	Feminino	66	68.5	164	Sim	Sim	Não	Não	Não	107	820	12	91	1	7.42	25.9259	135	46.1	29.3	2.25	0.39	Não	PSV	770	13	18	8	35	96	Anticoagulação profilática	15	4	3	Não	Não	Não	Alta	Não	Não	Não	1	43	Sim	Não
CT-27	Feminino	72	71.2		não	Sim	Sim	Dialítica	Não		+2446	11.2	120	3.6	7.27	39.0625	102.4	49	22.3	1.9	4.73	Não	VCV	350		30	10	40	95		42	36	23	Não	Sim	Sim	Óbito				1.2	153	Sim	Não
CT-28	Feminino	70	57.4	1.5	Sim	Sim	Sim	Não-dialítica	Não	64	-252	11.8	146	2.6	7.31	39.5928	88.4	51.5	25.9	1.51	10	Não	VCV	330		26	10	35	95	Anticoagulação profilática	31	14	9	Não	Não	Não	Alta	Não	Não	Sim	1.82	53.1	Sim	Não
CT-29	Feminino	79			Sim	Sim	Não	Não-dialítica	Não	93	+6	11	94	1.4	7.42	53.6481	93.2	54.2	34.5	2.69	4.01	Não	VCV	390		30	12	50	94		27	27	27	Não	Sim	Não	Óbito				1	92	Sim	Não
CT-30	Feminino	64			Não	Sim	Sim	Não	Não	67	-247	13.5	35	1.4	7.31	65.5022	68.7	52.8	26.3	2		Não	VCV	350		28	10	45	90	Anticoagulação profilática	22	17	17	Não	Sim	Sim	Óbito				7.2	336	Sim	Não	PACIENTE PRONADA NO D2. CHOQUE SEPTICO PULMONAR (PAV?) TENDO FEITO USO DE MERO, VANCO E POLI B
CT-31	Masculino	58	120.5	170	Sim	Sim	Sim	Dialítica	Não	71	+769	7.9	167	7.6	7.32	72.8155	82.4	37.6	19	1.72		Não	PCV	400	16	22	14	60	93	Anticoagulação profilática	18	6	5	Não	Não	Não	Óbito				8.3	193	Sim	Não
CT-32	Masculino	63			Sim	Sim	Sim	Não-dialítica	Sim	71	604	11.8	121	4.1	7.13	37.4131	187.1	68	22.1	1.58		Não	VCV	450		25	10	70	90	Anticoagulação profilática	8	8	8	Não	Não	Não	Óbito				6	196	Sim	Não
CT-33	Feminino	63	75	160	Não	Sim	Sim	Não	Não	80	+356	10.4	53	0.7	7.38	44.0252	79.5	45.6	26	2.5		Não	VCV	350		25	10	35	96	Anticoagulação profilática	12	10	10	Não	Não	Não	Óbito				2.5	153	Sim	Não
CT-34	Feminino	58	120		Sim	Sim	Não	Não	Sim	57	+1200	13.1				58.1395	86					Não	VCV	510		22	10	50	96	Anticoagulação profilática	12	8	7	Sim	Sim	Não	Óbito				8.4	322	Sim	Não
CT-35	Feminino	67	73	1.62	Não	Sim	Sim	Não	Não	60	+214	10	126	2	7.49	27.7998	125.9	33.7	25.5	3.08	3.51	Não	VCV	365		22	12	35	95	Sem anticoagulação	12	12	12	Sim	Não	Não	Óbito				2.2	220	Sim	Não
CT-36	Masculino	67	77.8	1.67	Não	Sim	Sim	Não-dialítica	Não	77	+1960	13.1	88	4.1	7.26	67.3401	89.1	44.6	19.9	2.99		Não	VCV	330		27	10	60	99	Anticoagulação plena	45	23	20	Não	Sim	Não	Alta	Não	Não	Sim	1	30	Sim	Não	Fez TEP em 21/08
CT-37	Feminino	64	69	157	Não	Sim	Sim	Não	Não	62	436	8.4	52	0.6	7.4	56.7537	88.1	45.2	27.8	2.44	1.22	Não	PCV	470	12	22	10	50	96	Anticoagulação profilática	38	35	31	Não	Não	Não	Óbito				2.1	47	Sim	Não	ex-tot 17/09, alta UTI em 21/09 / readm UTI 24/09 por choque séptico + re-tot
CT-38	Masculino	75	85	165	Sim	Sim	Sim	Não-dialítica	Sim	80	+1084	13.6	108	3.1	7.21	73.5294	68	54	21.8	3.22	35	Não	VCV	395		34	14	50	94	Anticoagulação profilática	5	4	4	Não	Não	Não	Óbito				3.1	108	Sim	Não	D dimero maior que 35. Paciente não realizou angiotc
CT-39	Feminino	58	80	164	Sim	Sim	Sim	Não	Não	93	-642	12.6	72	1.1	7.51	65.2884	91.9	42.3	33	2.1	2.2	Não	VCV	355		22	10	60	96	Anticoagulação profilática	84	27	13	Sim	Sim	Não	Ainda internado				0.7	31	Sim	Não	Segue internada
CT-40	Masculino	63	87	177	Sim	Sim	Não	Não	Não	70	+388	12.6	45	0.8	7.43	46.62	85.8	45.5	29.8	1.98		Não	PCV		15	20	10	40	94	Anticoagulação profilática	67	65	61	Sim	Sim	Não	Óbito				3.5	120	Sim	Não
CT-41	Feminino	67	65	162	Sim	Sim	Não	Dialítica	Não	88	+870	8.9	62	1.7	7.36	64.7948	46.3	58.1	26	2.17	5.95		PSV	460		20	6	30	95	Anticoagulação profilática	46	15	16	Sim	Sim	Não	Óbito				2.8	111	Sim	Não	Registro de infarto sem Supra ST, com aumento progressivo de troponina, evolução para choque com livedo em membros e tronco e óbito no D16.
CT-42	Masculino	80			Não	Sim	Sim	Dialítica	Não	62						166.667	60					Não	VCV	480		35	16	100	90	Anticoagulação profilática	5	4	4	Não	Não	Não	Óbito				2	77	Sim	Não
CT-43	Masculino	64			Sim	Sim	Sim	Não	Não	70	+576	13	90	1.5	7.39	49.0798	81.5	34.3	20.4	3.07	0.62	Não	PCV		16	24	10	40	98	Anticoagulação profilática	28	8	4	Não	Não	Não	Alta	Não	Não	Não	0.8	18	Sim	Não
CT-44	Masculino	49	96		Não	Sim	Sim	Não	Não	63	+944	12.7	28	0.8	7.42	16.5494	241.7	39.7	25.5	1.95	11.74	Não	VCV	430		22	12	40	98	Anticoagulação profilática	7	4	4	Não	Não	Sim	Óbito				0.8	28	Sim	Não	Óbito por provável TEP.
CT-45	Masculino	63			Sim	Sim		Dialítica	Não	80	+1971	13.6	98	5.3	7.39	31.746	126	37.7	22.5	2.42	1.13	Não	VCV	500		22	10	40	95		21	20	20	Não	Sim	Não	Óbito				4.3	102	Sim	Não
CT-46	Masculino	68	54	172	Sim											#DIV/0!												45			7	2	2	Não	Sim	Não	Óbito				7.4	107	Sim	Não
CT-47	Feminino	73			Sim	Sim	Sim	Não-dialítica	Não	71	+1260	13.5	44	1.7	7.238	48.7541	92.3	59.6	24.9	4.31	5.75	Não	VCV	370		32	10	45	98	Anticoagulação profilática	18	17	17	Não	Sim	Não	Óbito				2.3	269	Sim	Não
CT-48	Feminino	53	260	155	não	Sim	Não	Não-dialítica	Não	85		14.8	79	2.3		#DIV/0!						Não	VCV	380		30	12	100	92	Anticoagulação profilática	8	0	7	Não	Não	Não	Óbito				2.8	192	Não	Não	devido obesidade, paciente apresentou dificulades técnicas na coleta de exames arteriais. Havendo falhas de cateterização arterial ao longo do manejo.
CT-49	Masculino	53	58	165	Não	Sim	Não	Não	Não	88	+1677	13.6	48	0.9	7.37	33.8819	103.3	54.2	31.1	1.75	1.84	Não	VCV	410		22	10	35	93	Anticoagulação profilática	21	8	7	Não	Sim	Não	Alta	Não	Não	Não	0.7	30	Sim	Não
CT-50	Feminino	75	90	1.57	Não											#DIV/0!												50			26	16	06	Não	Sim	Não	Alta	Não	Não	Sim	0.5	20	Não	Não	Não colhido PCR para COVID. TC da admissão pós IOT não evidenciou padrão sugestivo de COVID, porém com tubo traqueal seletivo à direita com atelectasia total do pulmão esquerdo.
CT-51	Masculino	70	50	177	Não	Sim	Sim	Não-dialítica	Não	64	+2334	8.6	118	1.6	7.65	15.1079	139	21.4	23	2.25		Não	VCV	450		16	5	21	100	Sem anticoagulação	12	4	5	Não	Não	Não	Alta	Não	Não	Não	1.1	27	Não	Não
CT-52	Feminino	68	91	160	Não	Sim	Sim	Não	Sim	90	+960	11	54	1.2	7.39	62.5	80	48	29	2.54	3.58	Não	VCV	420		24	10	50	89	Anticoagulação profilática	39	31	23	Sim	Sim	Não	Óbito				1.1	89	Sim	Não
CT-53	Masculino	81	70	170	Não	Sim	Sim	Não	Não	78	-117	14.2	108	0.9	7.43	51.0204	68.6	37.8	25	2.87	4.21	Não	PCV	530	13	24	8	35	94	Anticoagulação profilática	16	8	5	Não	Não	Não	Alta	Não	Não	Não	0.8	46	Sim	Não
CT-54	Masculino	71	84	175	Não	Sim	Sim	Não	Não	101	1453	12.9	137	1.7	7.3	31.9052	109.7	58.1	28	2.03	1.9	Não	VCV	461		28	8	35	94	Anticoagulação profilática	10	9	9	Não	Não	Não	Óbito				6.8	344	Sim	Não
CT-55	Masculino	65	88	165	Sim	Sim	Sim	Dialítica	Sim	57	+2566	9.2	59	4.8	7.28	67.2182	96.7	43	20.2	2	1.48	Não	VCV	460		26	10	65	95	Sem anticoagulação	106	15	12	Não	Não	Não	Alta	Sim	Não	Não	2.6	51	Sim	Não	Paciente sofreu IOT em 06/05/2020 sendo extubado em 18/05/2020 recebendo alta para enfermaria. Em 05/06/2020 foi reintubado por provável infecção pulmonar nosocomial secundária com rebaixamento de NC e quadro de PNM
CT-56	Masculino	68	65.2	160	Sim	Sim	Sim	Não	Não		+238	15.01	60	0.9	7.38	45.2489	88.4	40.8	23.9	2.37	0.9	Não	VCV	450		24	10	40		Anticoagulação profilática	23	8	6	Não	Sim	Não	Alta	Não	Não	Não	0.6	36	Sim	Não
CT-57	Masculino	72			Sim	Sim	Sim	Dialítica	Não	63	+397	13.6	112	5.3	7.23	38.4615	130	37	16.3	6.03	2.52	Não	VCV	440		26	13	50	94	Anticoagulação plena	11	5	5	Não	Sim	Sim	Óbito				6.6	131	Sim	Não	Paciente após transporte apresentou pcr na uti após alguns minutos. Na angiotc apresentou sinais de tep e iot seletiva
CT-58	Masculino	47	65.8	175	Sim	Sim	Sim	Não	Não	83	+79		33	0.7	7.39	74.3494	80.7	55.7	33.5	2.07		Não	VCV	430		20	10	60	97	Anticoagulação profilática	23	9	8	Não	Não	Não	Alta	Não	Não	Não	1	26	Não	Não
CT-59	Masculino	75	76	190	Sim	Sim	Sim	Não-dialítica	Não	74	-450	6.8	111	4.2	7.24	30.2572	132.2	41.8	17.8	3.6	7.07	Não	VCV	360		24	8	40	97	Anticoagulação profilática	14	13	13	Não	Não	Não	Óbito				3.9	274	Sim	Não	PACIENTE COM SUSPEITA DE SINDROME TROMBOGENICA DA MICROCIRCULAÇÃO INDUZIDA POR COVID - NECESSIDADE DE ANTICOAGULAÇÃO PLENA
CT-60	Feminino	76			Sim	Sim	Sim	Não-dialítica	Sim	59	-200	11.9	145	1.4	7.33	75.9878	65.8	57.2	29.8	2.19	0.74	Não	PCV	425		28	10	50		Anticoagulação profilática	11	11	11	Não	Sim	Não	Óbito				2.6	266	Sim	Não	Evoluindo para IRA dialitica no 12o dia
CT-61	Masculino	48	75	160	Não	Sim	Sim	Dialítica	Não	62	+1297	8.1	181	8.1	7.41	33.7079	89	44	28.2	1.6	4.77	Não	PCV	713	12	12	8	30	95	Anticoagulação profilática	16	10	10	Não	Não	Não	Óbito				7.7	274	Sim	Não
CT-62	Feminino	56	73.9	163	Não											#DIV/0!												100			1	1	1	Não	Não	Sim	Óbito						Não	Não	Dispneia por TEP prévio, evoluiu com PCR. TRR chamado com PCR já em andamento
CT-63	Masculino	78	65	170	não											#DIV/0!												100			31	0	21	Sim	Não	Não	Óbito				2.8	271	Não	Não	IOT POR TB GANGLIONAR E SUSPEITA LINFOMA/CARCINOMA PULMONAR
CT-64	Masculino	84	56	160	Não	Sim	Sim	Dialítica	Não	97	751	6.7	100	3.1	7.41	99.2908	70.5	40	24.8	2.03		Não	PCV		13	16	10	70	96	Anticoagulação profilática	15	5	6	Não	Não	Não	Óbito				1.7	54	Não	Não
CT-65	Feminino	74	56	150	não	Sim	Sim	Não-dialítica	Não	61	+168					#DIV/0!						Não	VCV	335		20	10	45	95	Anticoagulação plena	70	69	69	Sim	Sim	Não	Óbito				2.1	102	Não	Não
CT-66	Feminino	65			Não	Sim	Sim	Não	Não	85	+1149	11.8	66	0.9	7.45	40.1606	74.7	34.7	23.7	2.01	2.96	Não	PCV		11	29	8	30	92		29	6	6	Não	Não	Não	Alta	Não	Não	Não			Sim	Não
CT-67	Masculino	73	70	165	não	Sim	Sim	Dialítica	Não	75		6.8	110	2.5	7.24	#DIV/0!		42.6	17.9	2.98	23	Não	VCV	440		24	12	100	98	Anticoagulação profilática	42	0	7	Não	Não	Não	Óbito				3.1	191	Sim	Não	ANGIOTOMOGRAFIA (20/08) NORMAL
CT-68	Masculino	59	80	175	Sim	Sim	Sim	Não-dialítica	Não	90	1667	12.1	161	2.7	7.33	73.2601	81.9	42.7	22.3	2.52	6.7	Sim	PCV	470	15	22	12	60	88	Anticoagulação profilática	44	42	42	Sim	Não	Sim	Óbito				4.9	185	Sim	Sim
CT-69	Feminino	69	60	1.64	Não	Sim	Sim	Dialítica	Não	73	-203	6.7	91	5	7.43	24.4243	143.3	37.1	24.2	1.59	1.21	Não	VCV	350		20	10	35	95	Anticoagulação profilática	82	48	42	Sim	Sim	Não	Ainda internado				2.1	38	Sim	Não	Paciente segue internada tratando sequelas devido ao prolongado tempo de internação acamada (escaras, neuropatia do doente crítico) AVCi interrogado durante a internação Falha de extubação em 09/09, sendo realizada traqueostomia em 11/09. Traqueostomia retirada em 20/10. Internação em uti entre 06/08-17/09, sendo reinternada na uti em 21/09 até 26/09.
CT-70	Feminino	80	101	165	Não	Sim	Sim	Não-dialítica	Não	73	+3490	8.5	100	4.3	7.16	54.3478	64.4	52.9	18.7	4.58		Não	VCV	340		35	8	35	95	Sem anticoagulação	5	4	4	Não	Não	Não	Óbito				4.3	100	Não	Não
CT-71	Feminino	66	70	170	Não	Sim	Sim	Não	Não	72	+770	13.4	71	0.6	7.35	58.0046	86.2	34.8	18.9	2.36	10.96	Não	PSV	500	18	26	14	50	96	Anticoagulação profilática	47	46	42	Sim	Sim	Não	Óbito				0.7	53	Sim	Não
CT-72	Masculino	76	92	170	Sim											#DIV/0!												80			11	0	1	Não	Não	Não	Óbito				1.2	62	Não	Não	ÓBITO APÓS 1H30 DA IOT / VAGA DE UTI NEGADA / TC DE TORAX COM ACHADOS SUGESTIVOS DE COVID - CONFIRMAÇÃO LAB NÃO REALIZADA
CT-73	Masculino	53			Sim	Sim	Não	Dialítica	Sim	63	-932	12.7	107	3.9	7.39	53.3333	75	39	23.8	2.48	15	Não	VCV	420		28	16	40	100	Anticoagulação profilática	31	19	17	Sim	Sim	Não	Alta	Não	Não	Sim	1.2	44	Sim	Não
CT-74	Masculino	64	69	165	Não	Sim	Sim	Não	Sim	75		13.4	69	0.8	7.42	43.2277	138.8	44.1	28.5	3.14	0.27	Não	VCV	420		20	10	60	95	Anticoagulação profilática	58	36	32	Não	Não	Não	Óbito				1.1	100	Sim	Não	primeira IOT 9 dias (10 dias de UTI) / segunda IOT 23 dias (26 dias de UTI)
CT-75	Feminino	69	60	163	Não											#DIV/0!												65			16	2	2	Não	Não	Não	Óbito				1.3	50	Não	Não
CT-76	Masculino	74	70.4	175	Sim		Sim	Não-dialítica	Não		+1042	9.7	129	3.5	7.41	71.5015	97.9	31.9	19.9	2.84	4.37	Não	VCV	420		27	10	70	93	Anticoagulação profilática	19	11	11	Não	Sim	Não	Óbito				3.6	150	Sim	Não
CT-77	Masculino	71	189	169	não	Sim	Sim	Não	Não	83		13.8	85	1.3	7.38	213.675	46.8	51.9	30.3	1.46		Não	VCV	365		29	14	100	78	Anticoagulação profilática	5	0	5	Não	Não	Não	Óbito				1.6	92	Não	Não	TC de torax não realizada devido a obesidade mórbida / vaga na UTI negada (permaneceu na emergência durante internação)
CT-78	Masculino	69	84.7	175	Sim	Sim	Sim	Não-dialítica	Não	85	+180	8.3	187	3	7.47	33.0882	136	29	21.2	2.35	5.04	Não	PSV	480		22	8	45	91	Anticoagulação profilática	60	24	18	Sim	Sim	Não	Óbito				2	102	Sim	Não
CT-79	Masculino	64	94	176	Sim	Sim	Sim	Não	Sim	96	-483				7.43	54.4465	55.1	37.6	24.4	1.96		Não	VCV	470		24	12	30	100	Anticoagulação profilática	6	4	4	Não	Não	Não	Óbito				2	128	Sim	Não	PACIENTE APRESENTOU IAM NO D3 EVOLUINDO A OBITO NO MESMO DIA
CT-80	Masculino	74	65	165	Não											#DIV/0!												55			14	4	1	Não	Não	Não	Óbito				4.3	249	Sim	Não	Paciente internou para realizar uma nefrectomia devido tu renal(20/06) Ficou internado 4 dias na uti pós operatória e após ficou no leito enfermaria. No dia 3/7 trr foi chamado devido deterioração clínica. Paciente apresentou pcr revertido em 1 ciclo. Após algumas horas paciente apresentou novo pcr na enfermaria evoluindo para óbito. Sem ir para uti
CT-81	Feminino	73	54	158	Não	Sim	Sim	Não	Não	71	-200	9.1	94	1.2	7.34	44.8934	89.1	51.5	27.5	1.94	1.13	Não	VCV	340		30	10	40	98		8	8	8	Não	Não	Não	Óbito				1.4	214	Sim	Não
CT-82	Feminino	79	60	160	Sim	Sim	Sim	Não	Não	68	-464	10.4	88	0.5	7.42	55.5556	72	38.8	25.1	3.05	8.58	Não	VCV	300		28	8	40	92	Terapêutico (enoxa 40 12/12h)	20	8	6	Não	Não	Não	Alta	Não	Sim	Sim	0.5	42	Sim	Não	Pronou no D0 (uma única vez). Fez arritimia durante internação - Uso de amidarona.
CT-83	Masculino	72			Sim	Sim	Sim	Dialítica	Não	95		10.1	254	7.8	7.12	61.1995	163.4	73.4	23.7	2.98	12.76	Não	VCV	370		18	8	100	99	Anticoagulação profilática	15	0	13	Não	Não	Não	Óbito				6.4	172	Não	Não	Paciente considerado sem prognóstico para internação em UTI.
CT-84	Feminino	68	106.8	159	Sim	Sim	Sim	Dialítica	Sim	89	2787	11.5	122	4.6	7.12	54.9451	91	55.9	18.1	3.78	3.62	Não	VCV	365		32	12	50	97	Anticoagulação profilática	19	18	18	Não	Não	Não	Óbito				1.9	118	Sim	Não
CT-85	Feminino	64			não	Sim	Sim	Não-dialítica	Não	75	+182	13.3	178	2.3	7.39	84.5411	82.8	39.6	23.9	2.27		Não	VCV	430		22	10	70		Anticoagulação plena	26	21	21	Não	Sim	Não	Alta	Não	Sim	Sim	1.3	52		Não
CT-86	Masculino	66			Não											#DIV/0!												55			2	0	1	Não	Não	Não	Óbito				0.8	79	Não	Não	Paciente com IgM+ e IgG+, porém PCR negativo. Evolui com nova PCR em AESP 2 horas após IOT, com óbito após 5 ciclos.
CT-87	Masculino	66	86	164	Não	Sim	Sim	Não-dialítica	Não	55	+1480	9.7	139	2	7.27	40	75	42	19	3.11	8.09	Não	VCV	440		24	5	30	94	Anticoagulação profilática	46	8	8	Não	Sim	Não	Óbito				2.4	188	Sim	Não
CT-88	Masculino	70	62	158	Sim	Sim	Sim	Não	Não	77	1600	10	56	0.8	7.48	89.3855	89.5	36.9	27.4	1.85	35	Não	VCV	335		20	10	80	96	Anticoagulação plena	96	92	92	Sim	Sim	Não	Óbito				2.1	258	Sim	Não
CT-89	Masculino	75	58	165	Sim	Sim	Sim	Não-dialítica	Não	71	+1151	12.3	99	2.2	7.32	58.8235	85	49.3	31.7	2.89		Não	VCV	380		30	9	50	94	Anticoagulação plena	24	21	21	Não	Sim	Não	Óbito				2.8	176	Sim	Não
CT-90	Masculino	60			Sim	Sim	Sim	Não	Não	98	+1712	12.1	55	1	7.33	63.2911	71.1	45.9	24	1.61	11.2	Não	VCV	410		30	12	45	94	Anticoagulação plena	19	19	19	Não	Sim	Não	Óbito				4.4	234	Sim	Não
CT-91	Masculino	71	73	170	Sim	Não	Sim	Não	Não	104	657	12.2	46	0.7	7.48	98.5663	55.8	37.3	27.5	2.74	2.44	Não	Espontâneo			28		55	99	Sem anticoagulação	9	8	6	Sim	Não	Não	Óbito				1.3	107	Não	Não	ex-tot 09/07/2020 / re-tot 11/07/2020
CT-92	Feminino	58	66	165	Sim											#DIV/0!												45			23	12	11	Sim	Sim	Não	Alta	Não	Não	Sim			Sim	Não
CT-93	Feminino	60	76	1.58	Sim	Sim	Sim	Não	Não	63	+406	10.6	55	0.7	7.46	50	70	40	28	1.81	5.14	Não	PCV	440	12	20	8	35	98	Anticoagulação profilática	16	6	5	Não	Não	Sim	Alta	Não	Não	Sim	0.6	27	Sim	Não
CT-94	Masculino	67			Sim	Sim	Sim	Não	Não	68	+106	13.4	50	1	7.449	34.1797	102.4	40.6	27.5	2.1			VCV	400		25	10	35	97	profilaxia extendida 10000ui a cada 12h	14	8	6	Não	Não	Não	Alta	Não	Não	Sim	0.7	64	Sim	Não	sorologia positiva igm e igg, nao positivou nenhum dos 2 PCR. TC sugestiva
CT-95	Feminino	65	103.1	154	Sim	Sim	Sim	Não	Sim	102	+404	11.7	61	0.6	7.4	95.2381	63	31.4	19.3	1.68	1.11	Não	VCV	360		26	10	60	95	Anticoagulação profilática	33	31	31	Não	Sim	Não	Óbito				0.8	109	Sim	Não
CT-96	Feminino	79	48	150	não											#DIV/0!												70			5	0	0	Não	Não	Não	Óbito				2.8	154	Não	Não	Paciente fez teste rápido na admissão apresentando IgM+/IgG+ para COVID. PCR para COVID não apresenta resultado.TC de torax é sem contraste e não evidencia consolidação em parênquima pulmonar ou acometimento difuso de intersticio pulmonar,estando evidente apenas estrias fibroatelectásicas em bases e derrame pleural bilateral.
CT-97	Feminino	81			Sim	Sim	Sim	Não	Não	82	-216	9.9	132	1.2	7.43	32.8228	91.4	37.9	25	2.66	9.9	Não	PSV	390		28	6	30	93	Anticoagulação plena	26	25	25	Não	Não	Sim	Óbito				2.8	221	Sim	Não
CT-98	Feminino	74	79.8	150	Sim	Sim	Não	Não-dialítica	Não	72		6.4	128	3	7.294	164.706	42.5	40.5	19.2	2.26		Não	VCV	363		26	12	70	97	Anticoagulação plena	51	0	18	Não	Não	Não	Alta	Não	Não	Não	0.7	32	Sim	Não	Paciente submetida a colectomia direita laparotomica por neoplasia de cólon metastática. Equipe dos cuidados paliativos e da UTI optaram por manter apenas medidas paliativas, porém família e equipe da gastrocirurgia contrários a essa conduta por tumor ser responsivo a QT. Paciente mantida em leito de enfermaria durante toda internação.
CT-99	Masculino	67	87	175	Não	Não	Não	Não-dialítica	Não	100	-838	7.8	133	1.9	7.47	30.9917	96.8	38	27.5	1.28		Não	Espontâneo					30	99	Anticoagulação profilática	44	14	3	Não	Não	Não	Alta	Não	Não	Não	1	24	Não	Não
CT-100	Feminino	50			Sim	Sim	Sim	Não	Não	80	88	10.3	53	0.4	7.45	48.4653	61.9	40	28	1.9	2.52		PSV	450	16	22	10	30	94	Anticoagulação plena	20	9	3	Não	Não	Não	Alta	Não	Não	Não	0.6	35	Sim	Não
CT-101	Feminino	87	82	1.72	Não	Sim	Sim	Não-dialítica	Não	102		7.5	137	2.6	7.34	22.4593	178.1	41.3	21.9	3.05		Não	VCV	350		28	8	40	96	Anticoagulação plena	40	0	27	Não	Não	Não	Óbito				1.3	187	Sim	Não
CT-102	Masculino	80			Não	Sim	Sim	Não	Sim	77	+106	13.1	145	1.2	7.39	45.5789	109.7	50.9	29.9	3.3	5.78	Não	VCV	468		28	9	50	95	Anticoagulação profilática	21	17	17	Não	Não	Não	Óbito				4.7	302	Sim	Não
CT-103	Masculino	82	105	172	Sim	Sim	Sim	Não-dialítica	Não	80	+406	12	129	2.9	7.3	49.0798	81.5	55	28.6	2.78	4.37	Não	VCV	410		30	12	40	97	Anticoagulação profilática	12	9	9	Não	Não	Não	Óbito				2.9	276	Sim	Não
CT-104	Feminino	52			Não											#DIV/0!												90			2	0	1	Não	Não	Não	Óbito				3.7	197	Não	Não	Paciente c 2 dias de internacao. 1 dia de iot. Obito no 2o dia de IH
CT-105	Feminino	74	140		não											#DIV/0!												80			13	0	1	Não	Não	Sim	Óbito				2.7	88	Não	Não	Paciente deu entrada no hospital no dia 26/05. Ficou na enfermaria por alguns dias até deterioração do quadro clínico necessitando iot no dia 6/6. Não realizou tc provavelmente devido obesidade e instabilidade hemodinâmica. Solicitada vaga na uti, porém, a mesma faleceu antes da vaga ser cedida. Teste para covid negativos. Não realizou exames pos iot. Estava em suspeita de tep.
CT-106	Feminino	63	64	159	Não	Sim	Sim	Não	Não	72	+538	9.8	46	0.8	7.38	49.8753	80.2	45.3	26.7	2.02	2.27	Não	VCV	300		20	12	40	99	Sem anticoagulação	16	8	7	Não	Não	Não	Alta		Não	Sim	0.7	35	Sim	Não
CT-107	Feminino	56			Não											#DIV/0!												35			11	1	1	Não	Não	Não	Óbito				2.7	99	Sim	Não	Intercorrência no transporte para uti : falha do ventilador de transporte
CT-108	Masculino	76			Sim	Sim	Sim	Não-dialítica	Não	86	-294	11.7	81	2.3	7.28	58.7607	93.6	34.8	16	2.57	1.46	Não	VCV	360		26	10	55		Anticoagulação profilática	40	40	40	Não	Sim	Não	Óbito				1.8	181	Sim	Não
CT-109	Feminino	77	60	150	Sim	Sim	Não	Não	Não	107	375	12.3	94	0.9	7.41	50.3356	89.4	50.4	31.5	3.3	2.24	Não	PSV	320		30	12	45	97	Sem anticoagulação	19	4	3	Não	Não	Não	Alta	Não	Não	Não	0.8	33	Sim	Não	ALTA EM 20/06/2020
CT-110	Masculino	68	98	167	Não	Sim	Sim	Não-dialítica	Não		+1044	8.4	77	2.5	7.39	46.7727	106.9	32.4	19.2	1.85	1.91	Não	VCV	450		20	10	50	93	Anticoagulação plena	48	29	28	Sim	Sim	Não	Óbito				1	29	Sim	Não	Óbito por TEP? Estava tratando infecção de corrente sanguínea na enfermaria, aguardando término de tratamento para alta hospitalar.
CT-111	Masculino	80			Não											#DIV/0!												45			6	0	5	Não	Não	Não	Óbito						Não	Não	Paciente Internado por cirrose hepática e ICC descompensada, intubado pela equipe da clínica médica por TCE (queda da própria altura) intrahospitalar. TRR realizou apenas transporte para TC de tórax e passagem de acesso venoso central (sem intercorrências)
CT-112	Masculino	70	74	170	Sim	Sim	Sim	Dialítica	Não	33	+1973	7.4	193	7.8	7.14	54.9451	63.7	38.2	12.9	9.74	4.41	Não	VCV	450		26	10	35	90	Anticoagulação profilática	13	4	4	Não	Não	Não	Óbito				7.8	193	Sim	Não
CT-113	Masculino	73	105	178	Não											#DIV/0!												55			10	9	9	Não	Não	Não	Óbito				3.2	157	Não	Não	Paciente com insuficiência respiratória decorrente de insuficiência cardíaca perfil B descompensada, possivelmente associada a bronchopneumonia
CT-114	Feminino	64	60	148	Sim	Sim	Não	Não	Não	90	-260	7.8	34	0.7	7.31	25.7069	155.6	52.5	25.9	0.61		Não	PCV	290	10	20	10	40	99	Anticoagulação profilática	32	23	23	Sim	Sim	Não	Óbito				2.4	168	Sim	Não
CT-115	Masculino	76	70	160	Não											#DIV/0!												45			0	0	0	Não	Não	Não	Óbito				1.29		Sim	Não	Paciente recebeu alta de internação por Covid 19, dando entrada em emergência hospitalar 23 dias após alta. Na ocasião apresentou Insuficiência Respiratória Aguda, foi atendido pelo Time de Resposta Rápida. Evolui a óbito durante atendiemento.
CT-116	Masculino	66			Sim	Sim	Não	Não-dialítica	Não	85	-228	10.9	107	1.4	7.333	36.4078	123.6	50.3	26.1	1.42	0.5	Não	VCV	400		20	7	45	97	Anticoagulação plena	21	19	19	Não	Sim	Não	Óbito				3.7	113	Sim	Não
CT-117	Masculino	67	65	170	Não	Sim	Sim	Não-dialítica	Não	80	+568	12.5	105	2.2	7.23	96.3855	83	59	25	2.02		Não	VCV	400		25	6	80	91	Sem anticoagulação	49	22	18	Não	Sim	Não	Alta	Não	Não	Sim	0.6	26	Não	Não	Internado por dpoc exacerbado
CT-118	Feminino	51	80	160	Não	Sim	Sim	Não	Não	82	+387	11	37	0.6	7.41	56.391	79.8	43.8	27.3	1.21	2.16	Não	VCV	340		27	12	45	95	Anticoagulação profilática	18	10	8	Não	Não	Não	Alta	Não	Não	Sim	0.8	26	Não	Não
CT-119	Masculino	64			Sim	Sim	Sim	Dialítica	Não	96	+1402	11.2	150	7.8	7.166	89.5255	111.7	58	20.5	2.54	7.82	Não	VCV	400		35	10	100	98	Anticoagulação profilática	32	29	29	Não	Sim	Sim	Óbito				7.9	129	Sim	Não
CT-120	Masculino	73	82.7	177	Sim	Sim	Sim	Não	Não	86	-50	12.8	50	0.8	7.37	40.8163	98	39.9	22.6	2	0.8	Não	VCV	430		21	8	40	94	Anticoagulação profilática	22	6	5	Não	Não	Sim	Alta	Não	Não	Sim	0.8	35	Sim	Não
CT-121	Masculino	80	55	170	Não											#DIV/0!												45			4	0	1	Não	Não	Não	Óbito				1.8	100	Sim	Não
CT-122	Masculino	69	88	182	Não	Sim	Sim	Não-dialítica	Não	82	-499	14.2	165	3.3	7.34	20.79	192.4	41.5	21.6	2.4		Não	VCV	480		30	12	40	94	Anticoagulação profilática	38	32	28	Sim	Sim	Não	Óbito				3.6	184	Sim	Não
CT-123	Masculino	73	62	171	Não	Sim	Sim	Não-dialítica	Sim	60	-296	11.8	136	1.6	7.48	94.7867	63.3	47.5	34.8	2.57		Não	VCV	410		18	10	60	100	Anticoagulação profilática	22	19	17	Não	Sim	Não	Óbito				1.3	118	Sim	Não
CT-124	Masculino	52			Sim	Sim	Sim	Não	Não	81	-741	12.5	81	0.9	7.4	51.9031	86.7	48.1	29.1	1.88	3.24	Não	VCV	491		24	12	45	96	Anticoagulação profilática	45	17	10	Sim	Não	Não	Alta	Não	Não	Não	0.6	32	Sim	Não
CT-125	Masculino	80	64	172	não	Não	Não	Não-dialítica	Não	99	+1200		72	3.2	7.3	72.4638	48.3	43.1	21.2	1.6		Não	Espontâneo					35	98	Anticoagulação profilática	49	19	18	Sim	Sim	Não	Óbito				2.7	108	Não	Não
CT-126	Feminino	93	55.8	136	Não											#DIV/0!												40			8	3	1	Não	Não	Não	Óbito				3.6	178	Sim	Não	Obito na IOT do TRR
CT-127	Masculino	72	70	164	Não	Sim	Sim	Não	Não	90	+804	12.9	94	1.3	7.416	38.2166	78.5	40.7	25.6	2.69	2.13	Não	PCV	600	16	20	8	30	96	Extendida	13	12	12	Sim	Não	Sim	Óbito				4.1	271	Sim	Sim	Após extubação evolui com FAARV, aumento de MNM e TEP, necessitando de heparinização plena em BIC e reIOT.
CT-128	Masculino	72	80.6	178	Sim	Sim	Sim	Não	Não	88	-86	12.7	39	0.9	7.44	46.2351	75.7	48	32	1.95	8.11	Não	VCV	450		28	10	35	96	Anticoagulação profilática	33	9	5	Não	Não	Não	Alta	Não	Não	Não	0.9	26	Sim	Não
CT-129	Masculino	70	82	180	Sim	Sim	Sim	Não-dialítica	Sim	91	+809	12	92	0.9	7.44	31.8182	110	43	29.4	2.4	3.28	Não	PSV	600		17	6	35	95	Anticoagulação plena	9	5	3	Não	Não	Sim	Óbito				0.7	71	Sim	Não
CT-130	Feminino	65	80	160	Não	Não	Não	Não	Não	100	-460	13.3	52	0.9	7.42	109.89	63.7	39.6	25	2	2.47	Não	Espontâneo					70	95	Anticoagulação profilática	11	4	2	Não	Não	Não	Alta	Não	Não	Não	0.8	58	Sim	Não
CT-131	Feminino	60	152	154	Sim	Sim	Sim	Não	Não	97	+306	10.5	81	2	7.25	73.6842	95	63.1	27.3	3	20.14		VCV	340		32	15	70	97	Anticoagulação profilática	34	34	34	Sim		Não	Óbito				1.5	84	Sim	Não	Pronada 5 vezes durante a internação, sem resultado satisfatório(apenas um prona no D7,demais em dias aleatórios).Extubada dia 02/06 e reintubada no mesmo dia, com registro de broncoaspiração. TVP de MIE em 08/06.Óbito em 13/06.
CT-132	Masculino	82	78	153	Sim	Sim	Sim	Não-dialítica	Não	58	+1425	16.3	232	3	7.247	57.4713	60.9	47.9	20.3	2.95	3.01	Não	VCV	430		25	10	35	97	Anticoagulação profilática	6	6	6	Não	Não	Não	Óbito				2.9	118	Sim	Não	PACIENTE FALECIDO NO D6 DE INTERNAÇÃO
CT-133	Masculino	46	105	174	Sim	Sim	Não	Não-dialítica	Não	90	+1192	11	76	2	7.34	38.0435	92	37	20	1.92	33.9	Não	VCV	500		22	12	35	98	profilática estendida	18	10	8	Não	Não	Sim	Alta	Não	Não	Sim	1.1	61	Sim	Não
CT-134	Masculino	58	160	183	não	Sim	Sim	Não-dialítica	Não	93	+196	11.6	138	1.8	7.39	33.3087	135.1	50.6	30.6	2.58		Não	VCV	610		22	16	45	98	Anticoagulação profilática	12	11	11	Não	Não	Sim	Óbito				6.2	286	Sim	Não
CT-135	Masculino	89			Não	Sim	Sim	Dialítica	Não	72	+526	15.3	137	3.4	7.262	48.3092	82.8	40.7	17.9	4.84		Não	VCV	410		22	8	40	99	Anticoagulação profilática	13	8	8	Não	Não	Não	Óbito				6.9	293	Sim	Não	PACIENTE FALECIDO NO D6 DE INTERNAÇÃO DA UTI
CT-136	Masculino	65			Não	Sim	Sim	Não-dialítica	Não	74	-412	12.6	71	2.6	7.36	22.5225	155.4	48.2	26.7	2.31	2.47	Não	VCV	410		25	14	35	94	Anticoagulação profilática	10	8	8	Não	Não	Não	Óbito				3	89	Sim	Não
CT-137	Masculino	36	180	180	Não	Sim	Sim	Não	Não	100	+1269	13.9	23	0.8	7.22	146.199	68.4	74.9	30.5	1.28	8.34		VCV	300		30	16	100	98	Anticoagulação plena	41	17	15	Não	Não	Sim	Alta	Não	Não	Sim	0.5	14	Sim	Não
CT-138	Masculino	82			Sim											#DIV/0!												45			7	0	1	Não	Não	Não	Óbito				2.1	73	Sim	Não	Paciente sofreu IOT na enfermaria, evoluindo com 3 PCR após IOT, voltando à RCE. Negado vaga de UTI. Obito 6h após IOT aproximadamente
CT-139	Feminino	64	70	1.66	Sim	Sim	Sim	Não	Não	85	+894	8	54	0.7	7.49	33.67	89.1	42.5	32.3	1.53	1.27	Não	VCV	450		22	8	30	30		17	7	6	Não	Sim	Não	Alta	Não	Não	Sim	0.9	71	Sim	Não
CT-140	Masculino	72			Sim	Sim	Sim	Não	Sim		+300	12.8	81	1.2	7.37	27.3651	127.9	46.3	26.5	1.69	2.05	Não					12	35		Anticoagulação profilática	16	12	12	Não	Sim	Não	Óbito				4.9	202	Sim	Não
CT-141	Masculino	86			Não	Sim	Sim	Não-dialítica	Não	74	+2136	14.7	232	5.9	7.23	44.3038	79	45	18.6	3.52		Não	PCV	600	11	22	8	35	97	Anticoagulação profilática	4	3	3	Não	Não	Não	Óbito				5.9	232	Não	Não
CT-142	Feminino	62	78	170	Sim	Sim	Sim	Não	Não	90	+701	11	69	0.6	7.45	48.4914	92.8	54.8	38	1.91	5.05	Não	VCV	320		28	10	45	97	Anticoagulação profilática	16	8	6	Não	Não	Não	Alta	Não	Não	Não	0.6	37	Sim	Não
CT-143	Feminino	70	65	158	Não	Sim	Sim	Não	Não	83	-484	9	61	0.5	7.55	75.0469	53.3	36.9	31.6	1.86	3.15	Não	VCV	365		28	10	40	95	Anticoagulação profilática	21	5	3	Não	Não	Não	Óbito				0.7	39	Não	Não
CT-144	Feminino	59	90	160	Sim	Sim	Sim	Não	Sim	83	+476	12.6	37	0.7	7.455	45.045	88.8	39.5	27.1	1.69	2.7	Não	VCV	420		20	8	40	96	Extendida	31	16	14	Não	Sim	Sim	Alta	Não	Não	Sim	0.7	32	Sim	Não	Alta com rivaroxabana devido ao TEP
CT-145	Feminino	58	119.6	111.9	Sim	Sim	Sim	Não	Não	75	+748	11.2	53	0.7	7.35	60.423	66.2	51.6	28.1	2.2	1.03	Não	VCV	380		33	12	40	98	Anticoagulação profilática	13	12	12	Não	Não	Não	Óbito				0.8	86	Sim	Não
CT-146	Masculino	58			Sim	Sim	Não	Não	Sim	110	-1230	12.1	75	1	7.35	48.0192	83.3	48	28	1.82	2.44	Não	VCV	444		25	10	40	98	Anticoagulação profilática	26	16	14	Não	Sim	Não	Alta	Não	Não	Não	0.9	23	Sim	Não
CT-147	Feminino	64	72	168	Não	Sim	Não	Não	Não	68	-935	11.8	52	0.6	7.44	135.135	74	43.3	29.1	1.84	2.42	Sim	PCV	400	18	20	10	100	96	Anticoagulação profilática	64	31	23	Sim	Não	Não	Alta	Não	Não	Sim	0.5	26	Sim	Não
CT-148	Masculino	72	95	180	Sim											#DIV/0!												45			3	2	2	Não	Não	Não	Óbito				3.4	100	Sim	Não	Obito antes de D3
CT-149	Masculino	75	50	160	Não	Sim	Sim	Não	Não	83	+821	12.4	91	0.6	7.409	72.7273	55	51	31.6	4.01		Não	PSV	459	12		8	40	94	Anticoagulação profilática	72	24	22	Sim	Sim	Não	Alta	Não	Sim	Não	0.4	34	Sim	Não	Broncoaspiração com necessidade de re-iot
CT-150	Masculino	59	115	170	Sim	Sim	Sim	Dialítica	Não	70	-493	14.4	162	6.2	7.224	41.1711	109.3	54.9	22.2	2.18	10.63	Não	VCV	430		28	12	45	97	Anticoagulação profilática	23	12	11	Não	Sim	Sim	Alta	Sim	Não	Sim	2.4	87	Sim	Não
CT-151	Masculino	58	112	185	Sim	Sim	Sim	Dialítica	Não	60	+935	13.1	119	4	7.42	65.1466	61.4	36	22.9	1.76	10.5	Não	VCV	460		32	16	40	93	Anticoagulação plena	19	19	19	Não	Sim	Sim	Óbito				4.1	90	Sim	Não
CT-152	Masculino	53	75	165	Sim	Sim	Sim	Dialítica	Sim	75		13	40	2.1	7.36	50.5817	197.7	44.9	25.1	2.77	3.09	Não	VCV	460		22	16	100	97	Anticoagulação profilática	55	0	10	Não	Não	Não	Alta	Sim	Não	Não	1.7	48	Sim	Não	Paciente entubado no PS- nao foi para uti. Dados do sapsIII baseado na internacao PS apos iot
CT-153	Masculino	62	65	1.64	Sim	Sim	Sim	Não-dialítica	Sim	71	2389	11.3	128	4	7.13	54.2986	110.5	64.6	21.2	1.9	3.41		VCV	380		20	10	60	97	Anticoagulação profilática	13	12	12	Não		Não	Óbito				2	119	Sim	Não
CT-154	Masculino	58	80	180	Sim	Sim	Sim	Não	Não	101	+1290	12	66	1.2	7.4	24.8447	161	37.1	22.9	2.2	>35		PCV	500	15	22	10	40	97	Anticoagulação profilática	24	11	7	Não		Sim	Alta	Não	Não	Sim	1	37	Sim	Não
CT-155	Masculino	68			Sim											#DIV/0!												100			4	3	3	Não	Não	Não	Óbito				4.9	105	Sim	Não	evolui com FA de alta resposta
CT-156	Masculino	65	95	177	Sim	Sim	Sim	Não	Não	89	+396	12.3	109	1.8	7.36	37.1058	107.8	43.3	24.2	2.42	5.04	Não	VCV	460		25	10	40	98	Anticoagulação profilática	18	16	16	Não	Sim	Não	Óbito				6	134	Sim		Extubado no D4 e reintubado no D5.
CT-157	Masculino	71	107.1	170	Não											#DIV/0!												100			33	32	26	Não	Não	Não	Óbito				3.8	323	Não	Não	Paciente com ICC prévio, intubado pelo TRR com suspeita de COVID, porém confirmou-se EAP e não covid
CT-158	Feminino	67	70	160	Não	Sim	Sim	Não	Sim	77	430	13	39	0.9	7.33	29.6053	152	61	32	2.63	12	Não	VCV	320		28	10	45	96	profilaxia estendida	41	13	7	Não	Não	Não	Alta	Não	Sim	Não	0.7	7	Sim	Não
CT-159	Feminino	69	57	151	Sim	Sim	Sim	Não-dialítica	Não	111	+1900	14	71	1.9	7.4	42.2535	71	43	26	2.21	4.22	Não	VCV	380		18	10	30	94	Anticoagulação profilática	30	16	12	Sim	Não	Não	Alta	Não	Não	Sim	0.6	24	Sim	Não
CT-160	Masculino	63	78	172	Sim	Não	Sim	Não-dialítica	Não	86	+1182	15.1	69	2.6	7.39	34.6921	115.3	33.3	19.9	2.41	1.16	Não	VCV	440		27	12	40	100	Anticoagulação profilática	5	4	4	Não	Não	Não	Óbito				2.6	69	Sim	Não
CT-161	Feminino	79	58		Sim	Sim	Sim	Não-dialítica	Não	76	+62	8.8	74	1.6	7.344	41.7827	71.8	37.1	19.7	2.77	1.52	Não	PSV	340		12	7	30	93	Anticoagulação profilática	15	11	10	Sim	Não	Não	Óbito				4.8	257	Sim	Não	PACIENTE EVOLUIU A OBITO NO D 15
CT-162	Feminino	63	83	160	Sim	Sim	Não	Não-dialítica	Não	95	+253	12.9	148	2.6	7.395	39.7614	100.6	40.3	24.1	1.74	1.76	Não	PSV	547	10	20	8	40	96	Anticoagulação plena	17	4	3	Não	Não	Não	Alta	Não	Não	Sim	0.9	53	Sim	Não
CT-163	Masculino	34	105	175	Sim	Sim	Sim	Não	Não	70	+1231	14.8	32	1.4	7.24	86.3309	69.5	62.3	26.3	2.12	1.8	Não	VCV	440		24	16	60	92	Anticoagulação profilática	8	8	8	Não	Não	Não	Óbito				3.9	67	Sim	Não
CT-164	Masculino	75	80.6	170	Sim	Sim	Não	Não-dialítica	Não	81	-185	8.4	119	1.9	7.391	22.6244	110.5	29.3	17.4	2.35	18.6	Não	PSV	400	14	18	10	25		Terapêutica	6	6	6	Sim	Não	Não	Óbito				3.5	237	Sim	Não	Paciente proveniente de outro serviço hospitalar, sem dados de internação prévia. Após extubação em UTI, evolui com rebaixamento do nível de consciência, choque e necessidade de reIOT, realizada com sucesso após segunda tentativa por médico plantonista. Apresentou broncoaspiração durante procedimento e PCR em AESP.
CT-165	Masculino	32	94	180	Sim	Sim	Sim	Não	Não	74	+425	12	30	0.8	7.35	35.3357	84.9	56.1	30.8	1.44	6.7		VCV	400		24	10	30	96	Anticoagulação profilática	26	6	4	Não	Não	Não	Alta	Não	Não	Sim	29	0.8	Sim	Não
CT-166	Masculino	73	95	173	Sim	Sim	Sim	Não-dialítica	Não	100	+457	12.4	184	2.1	7.24	81.0185	86.4	75.2	32.1	2.23		Não	VCV	466		28	6	70		Anticoagulação profilática	7	7	7	Não	Sim	Não	Óbito						Sim	Não	SUSPEITA DE TEP, MAS NÃO CONFIRMADO POR ANGIOTC
CT-167	Feminino	74	58	140	Sim	Sim	Sim	Não	Sim	110	223	11.4	36	0.9	7.17	80.7537	74.3	81.7	29.3	1.86	1.9	Não	VCV	310		35	12	60	95	Anticoagulação profilática	16	15	15	Não	Não	Não	Óbito				5.4	209	Sim	Não
CT-168	Masculino	71			Sim	Sim	Sim	Dialítica	Não	66	-480	12.9	244	4.4	7.23	59.312	84.3	51.1	21.1	2.6	5,18	Não	PCV			25	10	50	96	Anticoagulação profilática	33	33	33	Não	Sim	Não	Óbito				2.4	194	Sim	Não
CT-169	Feminino	56	56	162	Sim	Sim	Sim	Não	Não	68	+318	7.2	33	0.5	7.46	68.75	80	46	36	2.454		Não	PCV		14	24	10	55	98	Anticoagulação plena	70	62	47	Sim	Sim	Não	Óbito				0.3	25	Sim	Não
CT-170	Masculino	74	81	172	Sim	Sim	Sim	Dialítica	Não	92	-474	12.1	179	4.4	7.32	36.2319	138	36	18	1.6	3.93	Não	VCV	370		30	12	50	95	Anticoagulação profilática	51	46	46	Não	Sim	Não	Óbito				2.4	237	Sim	Não
CT-171	Masculino	68			Não	Sim	Sim	Dialítica	Não	131	+1320	9.4	81	4.7	7.34	25.4237	177	43	23	2		Não	VCV	410		24	12	45	98	Anticoagulação profilática	26	24	25	Não	Não	Não	Óbito				3.2	113	Sim	Não
CT-172	Feminino	63	95	150	Não	Sim	Sim	Não	Não	71	+1616	10.9	60	1	7.27	68.6813	72.8	58	26	1.9		Não	VCV	310		27	12	50	98	Anticoagulação profilática	58	53	53	Não	Sim	Não	Óbito				2.3	82	Sim	Não
CT-173	Masculino	48	71.3	180	Sim	Sim	Sim	Não	Não	65	+599	12.6	66	1.1	7.41	47.6758	83.9	42.9	26.6	1.82	2.05	Não	VCV	460		22	10	40	95	Anticoagulação profilática	75	40	37	Não	Sim	Sim	Alta	Não	Não	Não	0.8	56	Sim	Não
CT-174	Feminino	79			Sim	Sim	Sim	Dialítica	Não	86	+1065	10.5	206	5.3	7.28	27.2109	147	32	15	2.26	1.6	Não	PCV	350	15	30	8	40	98	PROFILAXIA ESTENDIDA	9	5	6	Não	Não	Não	Óbito				5.3	206	Sim	Não
CT-175	Feminino	39	67	151	Não	Não	Não	Não	Não	100		10.3	26	0.6	7.48	39.0071	141	29	21.8	1.19	4.2	Não	Espontâneo					55	90	Anticoagulação profilática	35	29	28	Sim	Não	Não	Óbito				0.8	38	Sim		Paciente procurou ps devido dores abdominais em hf, realizou ccc vlp. Apresentava queixas de ivas. Evolui na enfermaria com desconforto respiratório
CT-176	Feminino	67	98	1.65	Sim	Sim	Sim	Não	Não	100	+1228	10.7	88	3.3	7.28	52.9101	94.5	50.4	23.1	2.42	9.46	Não	VCV	380		27	10	50	95	Sem anticoagulação	58	25	21	Sim	Sim	Não	Alta	Não	Não	Não	0.6	28	Sim	Não	Doença trombótica associada a COVID (TVP MID) + necrose de dedos após PAi em MSD
CT-177	Masculino	63	89	175	Não	Sim	Sim	Não-dialítica	Não	75	-122	12.6	104	1.6	7.287	44.7928	89.3	64.8	30.6	1.76	3.32	Não	PCV	470	13	20	12	40	96	Anticoagulação plena	24	13	10	Não	Não	Não	Alta	Não	Não	Sim	0.7	26	Sim	Não
CT-178	Masculino	73	130	168	Não	Sim	Sim	Não-dialítica	Sim	67	-642	8.6	128	1.2	7.35	84.507	71	50	24.7	1.67	6.48	Não	VCV	400		28	12	60	93	Anticoagulação plena	41	15	15	Não	Não	Sim	Óbito				252	1.6	Sim	Não
CT-179	Masculino	71	92.9	157	Sim	Sim	Sim	Não	Não	72	-804	8.6	83	2.2	7.258	40.3226	148.8	40.9	17.9	1.72	0.92	Não	VCV	360		32	12	60	93	Anticoagulação profilática	33	33	33	Não	Sim	Não	Óbito				3.3	125	Sim	Não
CT-180	Feminino	63	98	166	Sim	Sim	Sim	Não	Não	77	-360	10.7	34	0.4	7.45	50.6329	79	46	31.3	2.01		Não	VCV	370		25	10	40	96	Anticoagulação profilática	24	10	7	Não	Não	Não	Alta	Não	Não	Sim	0.5	33	Sim	Não
CT-181	Masculino	32	100	186	Sim	Sim	Não	Não	Não	94	+546	13.3	47	0.9	7.42	36.0144	83.3	51	32.9	1.47	>35	Não	VCV	450		20	7	30	96	Anticoagulação profilática	15	7	6	Não	Não	Sim	Alta	Não	Não	Sim	0.9	18	Sim	Não
CT-182	Feminino	59	60	1.55	não	Sim	Sim	Não	Não	93	-174	11.1	76	0.5	7.47	47.2255	84.7	42.7	30.5	1.93	6.61	Não	VCV	290		30	10	40	95		10	9	6	Não	Não	Não	Óbito				0.4	65	Não	Não
CT-183	Masculino	59	69.7	180	Sim	Sim	Sim	Não	Não	87	-227		131	1.7	7.41	38.7168	90.4	44.5	27.8	1.92		Não	PSV	360		27	8	35	97		17	12	4	Sim	Sim	Não	Óbito				1.9	93	Sim	Não
CT-184	Masculino	75	100	175	Sim	Sim	Sim	Dialítica	Não	77	+3659	12.9	100	5.7	7.13	182.482	41.1	77.5	25.2	5.14			VCV	430		28	14	75		Anticoagulação profilática	4	4	3	Não		Não	Óbito				5.7	100	Sim	Não	Relato de obesidade grau III, porém não há registro do peso nem altura. Paciente pronado na UTI no mesmo dia da IOT, porém do D3 já se encontrava em posição supina ao leito.
CT-185	Masculino	76	60	160	não	Sim	Sim	Não	Sim	0						#DIV/0!												55			04	03	03			Não					3.5	151			paciente evoluiu a obito do dia 26 para 27
CT-186	Masculino	64			Sim	Sim	Sim	Não	Não	85	+72	12.7	66	1.6	7.46	47.9616	83.4	35.9	25.5	1.28		Não	VCV	452		20	11	40	98	Anticoagulação profilática	14	4	3	Não	Não	Não	Alta	Não	Não	Sim	1	25	Sim	Não	paciente sofreu auto- extubação no dia 08/06 e no mesmo dia foi reintubado.
CT-187	Masculino	65	109	177	Não	Sim	Sim	Dialítica	Não	73	-325	8.8	177	4.5	7.14	58.5938	76.8	49.5	16.6	1.53	6.9	Não	VCV	510		25	12	45	88	Anticoagulação profilática	23	19	19	Não	Sim	Não	Óbito				4.5	177	Sim
CT-188	Feminino	69			Não	Sim	Sim	Não-dialítica	Sim	70	650	12.7	122	2.1	7.32	70.1754	142.5	41.3	21	3.69	35	Não	VCV	350		26	14	100	94	Sem anticoagulação	6	3	3	Não	Não	Sim	Óbito				2.1	122	Sim	Não
CT-189	Feminino	84			Não											#DIV/0!												50			6	2	2	Não	Não	Não	Óbito				2.7	78	Sim	Não
CT-190	Feminino	65	61	160	Sim											#DIV/0!												45			13	4	2	Não	Não	Não	Alta	Sim	Não	Não	5.4	77	Não	Não	Quadro de insuficiência respiratória decorrente de edema agudo de pulmão.
CT-191	Feminino	68	65	162	Não	Sim	Sim	Não-dialítica	Não	72		8	123	2.6	7.23	28.3607	176.3	24	9.9	1.04		Não	VCV	360		23	7	50	97	Anticoagulação plena	34	0	9	Não	Não	Não	Óbito				2.6	123	Sim	Não
CT-192	Masculino	63	70	170	Sim	Sim	Sim	Dialítica	Não		+969	8.9	72	1.7	7.36	61.5385	97.5	46.9	26.3	2.11	2.63	Não	PSV	450		20	8	60	96	Anticoagulação profilática	17	9	9	Não	Sim	Não	Alta		Não	Não	0.7	29	Não	Não
CT-193	Feminino	74	62	1.58	Não	Sim	Não	Não	Não	103		11.6	279	2.3	7.28	77.0416	64.9	53.1	24.4	2.06		Não	VCV	340		25	13	50	96	Anticoagulação plena	9	0	3	Não	Não	Não	Óbito				2.3	279	Não	Não
CT-194	Masculino	69			Sim	Sim	Sim	Não	Não	88	1858	8.6	148	1.9	7.23	91.0747	54.9	88.5	22.5	1.82	7.88	Não	VCV	380		30	12	50	98	Anticoagulação profilática	24	6	6	Não	Não	Não	Óbito				3.1	248	Não	Não	IgM e IgG reagentes para COVID (22/06/2020), porem PCR negativo (09/06/2020)
CT-195	Masculino	87		168	Não	Sim	Sim	Não-dialítica	Sim	83	+1136	13.1	231	2.7	7.339	52.2876	76.5	47.3	24.9	2.83		Não	VCV	420		25	10	40	94	Anticoagulação profilática	11	10	10	Não	Não	Não	Óbito				2.4	243	Sim	Não	PACIENTE PRONADO NO D0 ADMISSÃO NA UTI (NÃO NO D3)
CT-196	Masculino	82	70	165	Não	Sim	Sim	Não-dialítica		79	+2113	6.8	117	5.8	7.18	29.5858	169	53	19	4.83	24	Não	VCV	380		34	16	50	97	Sem anticoagulação	18	3	3	Não	Não	Não	Óbito	Não	Não	Não	5.8	117	Sim	Não
CT-197	Masculino	60	74	174	não	Sim	Sim	Não	Não	68	+589	11.8	47	0.8	7.42	44.6429	89.6	42.7	27.5	2.42	0.96	Não	VCV	430		20	10	40	97		23	15	13	Não	Sim	Não	Alta	Não	Não	Sim	0.7	21		Não
CT-198	Masculino	48	80	185	Sim	Sim	Não	Não	Não	81	+562	12.2	75	1.1	7.43	35.1494	113.8	40.2	26.6	1.58	3.94	Não	VCV	480		20	8	40	97	Anticoagulação profilática	18	13	6	Não	Não	Não	Alta	Não	Não	Não	0.9	26	Sim	Não
CT-199	Masculino	40	97	1.73	Não	Sim	Não	Não	Não	98	-375	14.5	71	0.8	7.39	40.9836	85.4	47.6	28.4	2.37		Não	PSV	770	12	10	8	35	98	Anticoagulação profilática	12	4	3	Não	Não	Não	Alta	Não	Não	Não	0.7	37	Sim	Não	TC com pulmão acometido em <25%
CT-200	Feminino	49			Sim	Sim	Não	Não	Sim	80	+432	10.6	54	0.6	7.43	67.1141	59.6	44.2	29.3	1.15	4.95	Não	VCV	400		20	8	40	96	Anticoagulação profilática	20	8	7	Não	Sim	Não	Alta		Não	Sim	0.64	50	Sim	Não
CT-201	Feminino	77			Sim											#DIV/0!												100			2	1	1	Não	Não	Não	Óbito				1.9	56	Sim	Não
CT-202	Masculino	68	75	175	Não											#DIV/0!												100			50	2	2	Não	Não	Não	Óbito				4.5	110	Não	Não	Paciente submetido a IOT devido a choque séptico de origem cardiogênico e séptico por pé diabético infeccioso e SCA durante internação prolongada. Durante transporte para TC bombas de infusão de aminas vasoativas perdeu a bateria, gerando instabilidade e suspensão do procedimento com encaminhamento imediato a unidade de terapia intensiva.
CT-203	Feminino	77	67	155	Sim											#DIV/0!												100			2	0	2	Não	Não	Não	Óbito				4.4	142	Não	Não	Paciente com neoplasia de endométrio submetida a histerectomia em junho, que evoluiu com deiscência de FO e múltiplas reabordagens. Após IOT pelo TRR, paciente avaliado por equipe cirúrgica e de cuidados paliativos que optam em não progredir com medidas de suporte avançado de vida.
CT-204	Feminino	90			Sim	Sim	Sim	Não-dialítica	Não	72	+677	14.4	105	1.4	7.388	61.2745	81.6	51.4	30.3		0.4	Não	PSV	370		17	8	50	96		25	24	24	Não	Sim	Não	Óbito				2.8	202	Não	Não
CT-205	Feminino	84	66	1.55	Sim	Sim	Sim	Não-dialítica	Sim	95	-716	8.2	205	4.6	7.11	63.1579	95	47.5	14.8	2.29	4.51	Não	VCV	340		27	10	60	98	Sem anticoagulação	17	4	5	Não	Não	Não	Óbito				2.2	94	Sim	Não	Paciente internada por abdomen agudo obstrutivo, submetida a laparotomia exploradora na internação evoluindo com IAMSST em PO Covid 10 dias após Internação
CT-206	Masculino	76			Sim											#DIV/0!												65			3	3	3	Não	Não	Não	Óbito				4.7	133	Sim	Não	Paciente apresentou oclusão arterial aguda e isquemia de MIE, durante internação em UTI
CT-207	Masculino	60			Sim	Sim	Não	Dialítica	Não	108	+2089	18.1	76	2.3	7.248	23.0871	151.6	37.2	15.9	5.46		Não	VCV	450		22	10	35	97	Anticoagulação profilática	13	5	5	Não	Não	Não	Óbito				2.3	76	Sim	Não
CT-208	Feminino	71	70	1.54	Não											#DIV/0!												35			25	0	1	Não	Não	Não	Óbito						Não	Não
CT-209	Masculino	75			Sim	Sim	Sim	Não-dialítica	Não	68	384	8.8	92	2	7.37	32.967	91	40.9	23.5	3.02	2.27	Não	VCV	381		26	8	30	96	Sem anticoagulação	12	4	3	Não	Não	Não	Alta	Não	Não	Não	2.5	167	Sim	Não
CT-210	Feminino	69	93	164	não											#DIV/0!												45			14	0	2	Não	Não	Não	Alta	Não	Não	Não	0.9	29	Não	Não	Diagnóstico final: cetoacidose diabética
CT-211	Feminino	70	64	150	Não	Sim	Sim	Não	Sim	75	+24	11.3	38	1	7.27	73.5294	88.4	56.3	25.3	3.83	2.53	Não	VCV	270		32	8	65	97	Anticoagulação profilática	11	8	9	Não	Não	Não	Óbito				0.9	32	Sim	Não
CT-212	Masculino	57	105	168	não	Sim	Sim	Não-dialítica	Não	86	-342	10.1	78	1.2	7.293	35.8423	111.6	60.9	28.9	1.72		Não	VCV	460		25	10	40	98	Anticoagulação profilática	29	9	7	Não	Não	Não	Alta	Não	Não	Não	0.8	16	Não	Não	PACIENTE COM ALTA DA UTI EM 25/06. PCR NEGATIVOS DE 16 E 22/6. IGG E IGM NEGATIVOS EM 30/06
CT-213	Masculino	62			Não											#DIV/0!												45			3	3	3	Não	Não	Sim	Óbito				5.1	240	Não	Não	Paciente com IAMSST. Apresentou PCR em AESP na IOT (gripário). Admitido na emergência do PS de clínica com BAVT, passado MP transvenoso. Evolui com IRA e oclusão arterial aguda em MID associado a dissecção de Ao distal, submetido a tromboembolectomia. Após procedimento cirúrgico é admitido em UTI, porém registrado óbito no POi.
CT-214	Masculino	42	120	192	Sim	Sim	Não	Não	Não			12.2	36	0.6	7.43	25.3485	157.8	45.1	29.6			Não	PSV	770		10	8	40	96	Anticoagulação profilática	15	5	4	Não	Não	Não	Alta	Não	Não	Sim	0.7	36	Sim	Não	AUSENCIA DE MUITOS DADOS NAS EVOLUÇÕES DESTE PACIENTE
CT-215	Feminino	77			Sim	Sim	Não	Não	Sim	69	+120	12.1	62	1.3	7.3	63.9456	73.5	48.1	23.6	2.01	3.28	Não	VCV	400		22	10	47	93	Anticoagulação profilática	12	10	10	Não	Não	Não	Óbito				5.3	237	Sim	Não
CT-216	Masculino	83	80	178	Sim	Sim	Sim	Dialítica	Não	87	-362	10.4	222	3.2	7.38	29.1262	103	37	22	1.4	22.5	Não	PSV	400	18	24	8	30	93		21	12	10	Sim	Sim	Não	Óbito				1.1	51	Sim	Não
CT-217	Masculino	69			Não											#DIV/0!												35			3	1	1	Não	Não	Não	Óbito				7.7	262	Sim	Não	Paciente internou com quadro de colecistite aguda/ abdômen agudo inflamatório (Sepse). Insuficiência renal não dialitica previa, agudizada durante internação (necessitando de diálise) IAM de parede inferior prévia a IOT
CT-218	Masculino	53	90	170	Sim	Sim	Sim		Sim	61	+628	12.9	97	2	7.39	55.5556	81	44	26	1.99	3.5	Não	VCV	440		30	12	45	91	Anticoagulação profilática	28	11	9	Não	Não	Não	Alta	Não	Não	Não	1.1	27	Sim	Não
CT-219	Masculino	43			Sim	Sim	Sim	Não	Não		+1432	11.5	39	1.1	7.35	37.037	135	55	30	2.13	8.89	Não	VCV	420		24	14	50	98	Anticoagulação profilática	12	11	11	Não	Não	Não	Óbito				1.5	149	Sim	Não
CT-220	Masculino	68			Não	Sim	Sim	Não-dialítica	Sim		+1203	11.9	147	2.3	7.25	46.5658	85.9	56.6	24.4	2.75	5.86	Não	PSV	420		21	12	40	94	Anticoagulação profilática	31	30	30	Não	Não	Não	Óbito				3.54	107	Sim	Não
CT-221	Masculino	78	71	167	Não	Sim	Sim	Não-dialítica	Sim	68	-749	14.1	192	2.7	7.29	133.779	59.8	53.4	25.1	2.48		Não	VCV	420		26	12	80	97	Anticoagulação profilática	7	6	6	Não	Não	Não	Óbito				4.5	285	Sim	Não
CT-222	Feminino	84	62		Sim	Sim	Sim	Não	Sim	66	+286	10.4	92	1	7.411	34.0136	161.7	49.3	30.6	1.34	12.46	Não	VCV	320		34	14	55	92.6	Anticoagulação plena	17	14	14	Não	Sim	Não	Óbito				2.2	186	Sim	Não
CT-223	Feminino	80	60	160	Não											#DIV/0!												45			24	1	1	Não	Não	Não	Óbito				2.7	93	Não	Não
CT-224	Masculino	41			Sim	Sim	Sim	Não-dialítica	Não	93	+3200	11.5	43	0.8	7.47	37.3972	133.7	43.3	30.8	2.33		Não	VCV	500		22	8	50	94	Anticoagulação profilática	10	8	8	Não	Não	Não	Óbito						Sim	Não
CT-225	Masculino	64	64.8	160	Sim	Sim	Não	Não	Não	73	+834	12.4	117	1.3	7.35	42.0168	95.2	41	22			Não	VCV	400		26	11	40	93	Anticoagulação profilática	11	9	4	Sim	Sim	Não	Óbito	Não	Não	Não	4.8	299	Sim	Não
CT-226	Feminino	75	88		Não	Sim	Sim	Não	Não	72	-942	12.3	58	0.8	7.45	46.4191	75.4	46.8	32	3.14	3.77	Não	VCV	350		26	6	35	92	Sem anticoagulação	22	14	14	Não	Não	Não	Óbito				0.8	75	Sim	Não

## Sheet: D7
Study ID	Gênero?	Idade?	Peso (kg)	Altura (cm)	Acometimento tomográfico > 50% do parênquima?	D7-Necessidade de VM?	D7-Necessidade de DVA?	D7-Insuficiência renal?	D7-Necessitou pronar?	D7-Pressão Arterial Média (mmHg)	D7-Balanço hídrico? (±ml)	D7-Hemoglobina (g/dL)	D7-Uréia (mg/dL)	D7- Creatinina (mg/dL)	D7- pH	D7- PaO2 (mmHg)	Oxgyn Index	D7- PaCO2(mmHg)	D7- Bica	D7-Lactato (mmol)	D7- D dimero	D7- Falha de extubação prévia?	D7-Modo ventilatório?	D7- Volume corrente? (ml)	D7- Pi (se ventilado em PCV)	D7- Frequência respiratória (irpm)	D7- PEEP (mmhg)	D7- Fio2 (%)	D7- Saturação de Oxigênio	D7 - Anticoagulação	Tempo de internação hospitalar? (em dias)	Tempo de internação em Unidade de Terapia Intensiva? (em dias)	Tempo de ventilação mecânica? (em dias)	Falha de extubação com necessidade de reintubação?	Fez pneumonia associada a VM (PAV)?	Fez TEP?	Desfecho final?	Se alta hospitalar, recebeu alta necessitando de diálise ?	Se alta hospitalar, recebeu alta necessitando de O2 domiciliar?	Se alta hospitalar, recebeu alta com anticoagulante?	Último valor de creatinina antes da alta/óbito	Último valor de ureia antes da alta/óbito	COVID confirmado?	Influenza confirmado?	Alguma anotação final?
CT-01	Feminino	69			Sim												#DIV/0!														5	0	0	Não	Não	Não	Óbito				0.9	54	Sim		Paciente em anticoagulação plena desde o dia anterior à IOT devido apresentar FA ao ECG. IOT em 26/07, com óbito no atendimento inicial.
CT-02	Feminino	75	103	157	Sim	Sim	Sim	Dialítica	Não	60	+586	9.1	93	2.2	7.27	89.6	61.3839	49.9	22.9		2.23		VCV	385		34	10	55	96	Anticoagulação profilática	26	24	24	Não		Não	Óbito				1.2	108	Sim	Não
CT-03	Masculino	69	91.5	178	Não												#DIV/0!														7	0	2	Não	Não	Não	Alta	Sim	Não	Não	6.1	141	Não	Não	Paciente com DRC estágio V agudizada, evolui com EAP e IAMSST. Alta com acompanhamento em ambulatório de diálise. Paciente com IgM + e IgG -, TC não sugestiva e dois PCRs (datas diferentes) negativos.
CT-04	Feminino	75	40	135	Sim	Não	Não	Não	Não	99	+924	13	90	0.5			#DIV/0!				0.9	Não	Espontâneo					86	96	Anticoagulação profilática	22	7	5	Não	Não	Não	Alta	Não	Não	Sim			Sim	Não
CT-05	Feminino	82	56	150	Sim	Sim	Sim	Não	Sim	80	+2064	8.9	140	1.6	7.3	90.8	49.5595	62.5	30.5	2.2	3.53	Não	VCV	340		26	14	45	92		53	51	51	Não	Sim	Sim	Óbito				2.5	153	Sim	Não	Prona em 15/08, 22/08, 26/08. TQT 24/09
CT-06	Masculino	62	69	165	Sim	Sim	Não	Não-dialítica	Não	105	+384	11.8	87	0.7	7.5	82.9	72.3764	36.6	28.4	2.43	7.6	Não	Espontâneo			17		60	97	Anticoagulação profilática	31	8	6	Não	Não	Não	Alta	Não	Não	Sim	0.8	32	Sim	Sim
CT-07	Feminino	69	74	157	Sim	Sim	Não	Não	Não	84	+746	9.1	46	0.7	7.41	96	36.4583	47.5	30	1.71		Não	PSV		10	14	8	35	96	Anticoagulação plena	21	7	6	Não	Não	Não	Alta	Não	Não	Sim	0.8	32	Sim	Não
CT-08	Feminino	86	63	150	Não												#DIV/0!														2	0	1	Não	Não	Não	Óbito				2.6	102	Não	Não
CT-09	Feminino	72	98	155	Não	Sim	Sim	Não	Não	120	250	8	76	1	7.42	73.6	54.3478	48.4	30.7	2.32	3.4	Não	VCV	360		24	6	40	86	Anticoagulação profilática	26	25	25	Não	Não	Não	Óbito				1.7	123	Sim	Não
CT-10	Feminino	71	105	159	Sim	Não	Sim	Não	Não	79	+1084	9.5	47	1	7.41	127	54.3307	49.6	30.9	2.15	1.44	Não	Espontâneo					69	93	Anticoagulação plena	23	8	7	Não	Não	Sim	Ainda internado				0.5	15	Não	Sim	Relato de internação em outro hospital por COVID, com alta dia 6/08.Deu entrada no Iamspe dia 22/08 com o quadro de TEP(angio TC + para TEP). PCR COVID:negativos(26/08 e repetido dia 28/08). Sorologia COVID (02/09):IgM+/IgG+
CT-11	Feminino	65	65	160	Não	Sim	Sim	Não	Não	74	+218	11.4	73	0.6	7.57	63	63.4921	27	24	1.98	4.26	Não	VCV	340		24	9	40	98	Anticoagulação profilática	53	30	24	Sim	Sim	Não	Alta	Não	Não	Não	1.2	41	Sim	Sim	Paciente apresentou hepatite devido uso de propofol
CT-12	Feminino	82	68	1.59	Não	Sim	Sim	Não-dialítica	Não	78	+1072	8.5	181	1.5	7.44	60	58.3333	42.7	28.4	1.57		Não	PCV	500	10	25	6	35	96	Anticoagulação profilática	20	16	16	Não	Não	Não	Óbito				1.4	185	Sim	Não
CT-13	Masculino	69	62	165	Não	Sim	Sim	Não-dialítica	Não	66	+2800	8.4	113	3.2	7.13	80	56.25	63	21	2	3.62	Não	VCV	400		32	16	45	93	Anticoagulação plena	14	10	10	Não	Não	Sim	Óbito				3.2	113	Sim	Não
CT-14	Feminino	77	100	154	Não	Sim	Sim	Não-dialítica	Não	77		8.6	186	2.6	7.49	128	78.125	40	30	2.02	1.35	Não	VCV	450		22	12	100	93	Anticoagulação profilática	37	6	26	Não	Sim	Não	Óbito				2.2	46	Sim	Não	Paciente internada devido iam, na internação evolui com pnm nosocômios/covid. Sua admissão na uti ocorreu somente 30 dias após a interação. Após entrada na uti faleceu em 6 dias.
CT-15	Masculino	76	90	191	Sim	Não	Não	Não	Não	86		12.4	130	1.1			#DIV/0!					Não	Espontâneo			18		60	94	Extendida	30	6	4	Não	Não	Não	Alta	Não	Sim	Sim	0.7	26	Sim	Não	Internação prolongada por descontrole de DM após internação em leito de enfermaria e necessidade de manutenção do aporte de O2.
CT-16	Feminino	72	84	160	Não	Não	Não	Não	Não			10.1	85	1			#DIV/0!					Não	Espontâneo						99	Sem anticoagulação	29	21	21	Sim	Sim	Não	Óbito				6.3	205	Sim	Não
CT-17	Masculino	55	90	180	Não												#DIV/0!														15	11	11	Não	Não	Não	Óbito				4.1	315	Não	Não	Paciente com internação prolongada pela psquiatria com descompensação do transtorno bipolar, intoxicação por lítio e síndrome neuroleptica. PCR e sorologia para covid negativo em 2 ocasiões, além de TC não sugestiva.
CT-18	Masculino	76	72	158	Sim	Sim	Sim	Não	Sim	62	+636	12.1	103	1.1	7.42	73.7	67.8426	52.5	33.6	3.15	7.5	Não	VCV	410		30	12	50	94	Anticoagulação profilática	33	13	13	Não	Sim	Sim	Alta	Não	Não	Sim	0.7	26	Sim	Não
CT-19	Feminino	53	70	160	Sim	Sim	Não	Não	Sim	67	-1000	10.8	65	0.5	7.44	120	37.5	50	28.9	2.3	12	Não	PSV	520	10	20	12	45	96	Anticoagulação profilática	21	07	9	Não	Sim	Não	Alta	Não	Sim	Não	0.7	23	Sim	Não
CT-20	Masculino	54	90	180	não	Sim	Sim	Não	Não	75	+1228	10.1	81	0.7	7.47	98.4	45.7317	42.1	30.6	1.81	2.3	Sim	VCV	450		20	12	45	97	Anticoagulação profilática	36	32	32	Sim	Sim	Não	Óbito				1.9	206	Sim	Não	PACIENTE INTERNOU NO HOSPITAL PARA REALIZAR NEUROCIRURGIA. NO ENTANTO, ANTES DA CIRURGIA FOI REALIZADO TC DE TORAX COM EVIDENCIA DE VIDRO FOSCO. REALIZADO CIRURGIA. E APÓS 2 DIAS INTUBADO DEVIDO DESSATURAÇÃO NA ENFERMARIA COVID.
CT-21	Masculino	69	55	177	Não	Não	Não	Não	Não	81	1836	13.6	59	0.6	7.41	122.6	0	51.3	32.3	1.34	0.84	Não	Espontâneo			25			96	Anticoagulação profilática	7	3	2	Não	Não	Não	Alta	Não	Não	Não	0.6	65	Não	Não
CT-22	Feminino	59			Sim												#DIV/0!														6	5	5	Não	Não	Não	Óbito				3.3	80	Sim	Não
CT-23	Feminino	76	83	145	não	Sim	Não	Não	Não	82	+519	12.1	109	1	7.41	78.3	38.3142	48.7	30.2		2.9	Não	PCV		14	22	8	30	92		10	10	10	Não	Não	Não	Óbito				1.1	108	Não	Não
CT-24	Masculino	63	65	168	Não												#DIV/0!														10	6	6	Não	Não	Não	Óbito				7.6	271	Sim	Não
CT-25	Masculino	60	70	170	Não	Sim	Sim	Não-dialítica	Não	77	+1397	11.9	170	3.1	7.4	77	51.9481	35	21.7	2.2	20.4	Não	PCV	600		17	12	40	97	Anticoagulação plena	55	36	35	Não	Sim	Não	Alta	Não	Não	Não	0.7	25	Sim	Não
CT-26	Feminino	66	68.5	164	Sim	Não	Não	Não	Não	80		12.7	52	1.1			#DIV/0!						Espontâneo							Anticoagulação profilática	15	4	3	Não	Não	Não	Alta	Não	Não	Não	1	43	Sim	Não
CT-27	Feminino	72	71.2		não	Sim	Sim	Dialítica	Não	67	+1416	8.8	49	2.3	7.4	70.6	56.6572	35.8	21.9	1.98	3.14	Não	PCV	430	14	26	10	40	99		42	36	23	Não	Sim	Sim	Óbito				1.2	153	Sim	Não
CT-28	Feminino	70	57.4	1.5	Sim	Não	Não	Não-dialítica	Não	99	-2390	10.5	183	2			#DIV/0!				7.7	Não	Espontâneo	3					98	Anticoagulação profilática	31	14	9	Não	Não	Não	Alta	Não	Não	Sim	1.82	53.1	Sim	Não
CT-29	Feminino	79			Sim	Sim	Sim	Não	Não	71	+445	10.4	117	1.4	7.38	128.4	42.8349	49.9	29.1	1.98	6.31	Não	VCV	395		28	12	55	93	Anticoagulação plena	27	27	27	Não	Sim	Não	Óbito				1	92	Sim	Não
CT-30	Feminino	64			Não	Sim	Sim	Não	Não	86	+810	12.3	94	1.4	7.36	91.6	43.6681	50.9	28.1	1.98	2.12	Não	PCV	416	14	28	12	40	92	Anticoagulação profilática	22	17	17	Não	Sim	Sim	Óbito				7.2	336	Sim	Não	PACIENTE PRONADA NO D2. CHOQUE SEPTICO PULMONAR (PAV?) TENDO FEITO USO DE MERO, VANCO E POLI B
CT-31	Masculino	58	120.5	170	Sim												#DIV/0!														18	6	5	Não	Não	Não	Óbito				8.3	193	Sim	Não
CT-32	Masculino	63			Sim	Sim	Não	Dialítica	Sim	105	+2317	10.5			6.95	77.6	70.8763	64.1	14	6.4		Não	VCV	450		30	12	55	79	Anticoagulação profilática	8	8	8	Não	Não	Não	Óbito				6	196	Sim	Não
CT-33	Feminino	63	75	160	Não	Sim	Sim	Não	Não	80	424	8.7	117	1.6	7.37	121.7	32.8677	47.6	27	2.25	12.5	Não	PSV	270	15	26	8	40	94	Anticoagulação profilática	12	10	10	Não	Não	Não	Óbito				2.5	153	Sim	Não
CT-34	Feminino	58	120		Sim	Não	Sim	Não-dialítica	Não	86	-33	12.6	202	4.3	7.29	128.8	66.7702	37.4	17.9	3.47	35	Não	Espontâneo	5		14		86	96	Anticoagulação profilática	12	8	7	Sim	Sim	Não	Óbito				8.4	322	Sim	Não
CT-35	Feminino	67	73	1.62	Não	Sim	Sim	Não	Não	69	+586	9.3	194	2.1	7.43	155	19.3548	34.7	22.6	2.03	2.87	Sim	VCV	360		20	6	30	98	Sem anticoagulação	12	12	12	Sim	Não	Não	Óbito				2.2	220	Sim	Não
CT-36	Masculino	67	77.8	1.67	Não	Sim	Sim	Não-dialítica	Não	64	+1362	11.8	188	3.9	7.28	71.2	70.2247	51.2	23.8	1.79	1.61	Não	VCV	400		22	8	50	93	Sem anticoagulação	45	23	20	Não	Sim	Não	Alta	Não	Não	Sim	1	30	Sim	Não	Fez TEP em 21/08
CT-37	Feminino	64	69	157	Não	Sim	Sim	Não	Não	77	2671	8.6	64	1	7.38	78.4	44.6429	50	29	2.55	1.91	Não	PCV		14	18	12	35	96	Anticoagulação profilática	38	35	31	Não	Não	Não	Óbito				2.1	47	Sim	Não	ex-tot 17/09, alta UTI em 21/09 / readm UTI 24/09 por choque séptico + re-tot
CT-38	Masculino	75	85	165	Sim												#DIV/0!														5	4	4	Não	Não	Não	Óbito				3.1	108	Sim	Não	D dimero maior que 35. Paciente não realizou angiotc
CT-39	Feminino	58	80	164	Sim	Sim	Não	Não	Não	93	+2250	12	102	1.4	7.4	81.1	36.9914	54.9	37.7	2.17	6.52	Não	PSV	420	12	20	8	30	94	Anticoagulação profilática	84	27	13	Sim	Sim	Não	Ainda internado				0.7	31	Sim	Não	Segue internada
CT-40	Masculino	63	87	177	Sim	Sim	Não	Dialítica	Sim	103	+2013	11.4	114	3.4	7.32	99.5	50.2513	53.1	26.9	1.51		Não	VCV	490		25	10	50	90	Anticoagulação profilática	67	65	61	Sim	Sim	Não	Óbito				3.5	120	Sim	Não
CT-41	Feminino	67	65	162	Sim	Sim	Sim	Dialítica	Não	77		8.6	110	2	7.26	46.1	151.844	59	26.4	3.75	7.4	Sim	VCV	400		25	10	70	99	Anticoagulação profilática	46	15	16	Sim	Sim	Não	Óbito				2.8	111	Sim	Não	Registro de infarto sem Supra ST, com aumento progressivo de troponina, evolução para choque com livedo em membros e tronco e óbito no D16.
CT-42	Masculino	80			Não												#DIV/0!														5	4	4	Não	Não	Não	Óbito				2	77	Sim	Não
CT-43	Masculino	64			Sim	Não	Não	Não	Não	101	-70	14.4	57	1	7.43	87.6	109.589	42	27.8	3.65	1.12	Não						96	97	Anticoagulação profilática	28	8	4	Não	Não	Não	Alta	Não	Não	Não	0.8	18	Sim	Não
CT-44	Masculino	49	96		Não												#DIV/0!														7	4	4	Não	Não	Sim	Óbito				0.8	28	Sim	Não	Óbito por provável TEP.
CT-45	Masculino	63			Sim	Sim	Sim	Dialítica	Não	72	+3213	10.4	157	5	7.37	90	66.6667	38	22	2.44	3.89	Não	PSV	560	12	14	9	60	95		21	20	20	Não	Sim	Não	Óbito				4.3	102	Sim	Não
CT-46	Masculino	68	54	172	Sim												#DIV/0!														7	2	2	Não	Sim	Não	Óbito				7.4	107	Sim	Não
CT-47	Feminino	73			Sim	Sim	Sim	Não-dialítica	Não	64	+27	11.9	181	1.6	7.34	92.4	32.4675	41.4	22.2	2.6	2.14	Não	VCV	350		30	8	30	95	Anticoagulação profilática	18	17	17	Não	Sim	Não	Óbito				2.3	269	Sim	Não
CT-48	Feminino	53	260	155	não	Sim	Não	Não-dialítica	Não	75		13.5	192	2.8	7.08	53.4	187.266	85.5	24.8	2.78		Não	VCV	360		27	12	100	70	Anticoagulação profilática	8	0	7	Não	Não	Não	Óbito				2.8	192	Não	Não	devido obesidade, paciente apresentou dificulades técnicas na coleta de exames arteriais. Havendo falhas de cateterização arterial ao longo do manejo.
CT-49	Masculino	53	58	165	Não	Sim	Não	Não	Não	75	+564	12.5	76	0.9	7.41	116.2	34.4234	54.4	34.1	2.03	2.25	Não	PSV	400		21	6	40	96	Anticoagulação profilática	21	8	7	Não	Sim	Não	Alta	Não	Não	Não	0.7	30	Sim	Não
CT-50	Feminino	75	90	1.57	Não												#DIV/0!														26	16	06	Não	Sim	Não	Alta	Não	Não	Sim	0.5	20	Não	Não	Não colhido PCR para COVID. TC da admissão pós IOT não evidenciou padrão sugestivo de COVID, porém com tubo traqueal seletivo à direita com atelectasia total do pulmão esquerdo.
CT-51	Masculino	70	50	177	Não	Não	Não	Não-dialítica	Não	96							#DIV/0!											86	96	Sem anticoagulação	12	4	5	Não	Não	Não	Alta	Não	Não	Não	1.1	27	Não	Não
CT-52	Feminino	68	91	160	Não	Sim	Sim	Não	Sim	65	+710	9.3	91	1	7.49	139	28.777	40	30	1.4	1.6	Não	VCV	330		24	10	40	97	Anticoagulação profilática	39	31	23	Sim	Sim	Não	Óbito				1.1	89	Sim	Não
CT-53	Masculino	81	70	170	Não	Não	Não	Não	Não	76	-262	14.2	86	0.7	7.49	62.2	0	32.9	25	2.37	2.48	Não	Espontâneo							Anticoagulação profilática	16	8	5	Não	Não	Não	Alta	Não	Não	Não	0.8	46	Sim	Não
CT-54	Masculino	71	84	175	Não	Sim	Sim	Dialítica	Não	79	2100	12.6	344	6.8	7.13	81.1	123.305	55	18.1	2.33	4.1	Não	VCV	400		24	12	100	97	Anticoagulação profilática	10	9	9	Não	Não	Não	Óbito				6.8	344	Sim	Não
CT-55	Masculino	65	88	165	Sim	Sim	Sim	Dialítica	Não	80	+1952	9.1	167	5.6	7.35	76.8	45.5729	36	18.7	2.01	7.06	Não	VCV	450		26	14	35	94	Sem anticoagulação	106	15	12	Não	Não	Não	Alta	Sim	Não	Não	2.6	51	Sim	Não	Paciente sofreu IOT em 06/05/2020 sendo extubado em 18/05/2020 recebendo alta para enfermaria. Em 05/06/2020 foi reintubado por provável infecção pulmonar nosocomial secundária com rebaixamento de NC e quadro de PNM
CT-56	Masculino	68	65.2	160	Sim	Não	Não	Não	Não	83	+540	14.9	99	1.1	7.37	67.1	0	54.7	31.2	2.77	1.77	Não								Anticoagulação profilática	23	8	6	Não	Sim	Não	Alta	Não	Não	Não	0.6	36	Sim	Não
CT-57	Masculino	72			Sim												#DIV/0!														11	5	5	Não	Sim	Sim	Óbito				6.6	131	Sim	Não	Paciente após transporte apresentou pcr na uti após alguns minutos. Na angiotc apresentou sinais de tep e iot seletiva
CT-58	Masculino	47	65.8	175	Sim	Sim	Não	Não	Não	63	+1348		78	0.9	7.51	97.1	46.344	39	30.4	2.39		Não	PCV		12	24	12	45	90	Anticoagulação profilática	23	9	8	Não	Não	Não	Alta	Não	Não	Não	1	26	Não	Não
CT-59	Masculino	75	76	190	Sim	Sim	Sim	Não-dialítica	Não	74	+172	7.4	162	2.9	7.4	169.1	17.741	36.7	22.4	3.02		Não	PCV		15	25	5	30		Anticoagulação plena	14	13	13	Não	Não	Não	Óbito				3.9	274	Sim	Não	PACIENTE COM SUSPEITA DE SINDROME TROMBOGENICA DA MICROCIRCULAÇÃO INDUZIDA POR COVID - NECESSIDADE DE ANTICOAGULAÇÃO PLENA
CT-60	Feminino	76			Sim	Sim	Sim	Não-dialítica	Não		+208	11.1	182	1.8	7.213	134.7	37.1195	78.6	30.9	2.15	0.82	Sim	VCV	350		34	16	50	91	Anticoagulação profilática	11	11	11	Não	Sim	Não	Óbito				2.6	266	Sim	Não	Evoluindo para IRA dialitica no 12o dia
CT-61	Masculino	48	75	160	Não	Sim	Sim	Dialítica	Não	60	+3333	7.5	292	8.6	7.37	64	117.188	29	17	6.96	5.67	Não	PCV	660	15	24	12	75	96	Anticoagulação profilática	16	10	10	Não	Não	Não	Óbito				7.7	274	Sim	Não
CT-62	Feminino	56	73.9	163	Não												#DIV/0!														1	1	1	Não	Não	Sim	Óbito						Não	Não	Dispneia por TEP prévio, evoluiu com PCR. TRR chamado com PCR já em andamento
CT-63	Masculino	78	65	170	não												#DIV/0!														31	0	21	Sim	Não	Não	Óbito				2.8	271	Não	Não	IOT POR TB GANGLIONAR E SUSPEITA LINFOMA/CARCINOMA PULMONAR
CT-64	Masculino	84	56	160	Não												#DIV/0!														15	5	6	Não	Não	Não	Óbito				1.7	54	Não	Não
CT-65	Feminino	74	56	150	não	Sim	Sim	Não-dialítica	Não	68	+152						#DIV/0!					Não	PSV	380	12	22	6	35	94	Anticoagulação plena	70	69	69	Sim	Sim	Não	Óbito				2.1	102	Não	Não
CT-66	Feminino	65			Não	Não	Não	Não	Não	77		10.9	54	0.6	7.38	40.9	210.269	53.6	31.5	6.33	2.35	Não	Espontâneo					86	96	Anticoagulação plena	29	6	6	Não	Não	Não	Alta	Não	Não	Não			Sim	Não
CT-67	Masculino	73	70	165	não	Sim	Sim	Dialítica	Não	59		10.7	191	3.1	7.08	66.7	149.925	45.5		2.83	19.5	Não	PCV	210	17	26	15	100	97	Anticoagulação profilática	42	0	7	Não	Não	Não	Óbito				3.1	191	Sim	Não	ANGIOTOMOGRAFIA (20/08) NORMAL
CT-68	Masculino	59	80	175	Sim	Sim	Sim	Não-dialítica	Não	95	1245						#DIV/0!					Não	VCV	400		26	14	45	94	Anticoagulação plena	44	42	42	Sim	Não	Sim	Óbito				4.9	185	Sim	Sim
CT-69	Feminino	69	60	1.64	Não	Sim	Sim	Dialítica	Não	72	+1115	7.4	56	2.7	7.37	90.3	49.8339	44.3	24.6	1.4	3.88	Não	VCV	350		20	10	45	99	Anticoagulação profilática	82	48	42	Sim	Sim	Não	Ainda internado				2.1	38	Sim	Não	Paciente segue internada tratando sequelas devido ao prolongado tempo de internação acamada (escaras, neuropatia do doente crítico) AVCi interrogado durante a internação Falha de extubação em 09/09, sendo realizada traqueostomia em 11/09. Traqueostomia retirada em 20/10. Internação em uti entre 06/08-17/09, sendo reinternada na uti em 21/09 até 26/09.
CT-70	Feminino	80	101	165	Não												#DIV/0!														5	4	4	Não	Não	Não	Óbito				4.3	100	Não	Não
CT-71	Feminino	66	70	170	Não	Sim	Não	Não	Não	58	+246	12.2	86	0.5	7.38	120	33.3333	50.1	29.1	1.81	6.07	Não	PCV	410	12	26	10	40	97	Anticoagulação profilática	47	46	42	Sim	Sim	Não	Óbito				0.7	53	Sim	Não
CT-72	Masculino	76	92	170	Sim												#DIV/0!														11	0	1	Não	Não	Não	Óbito				1.2	62	Não	Não	ÓBITO APÓS 1H30 DA IOT / VAGA DE UTI NEGADA / TC DE TORAX COM ACHADOS SUGESTIVOS DE COVID - CONFIRMAÇÃO LAB NÃO REALIZADA
CT-73	Masculino	53			Sim	Sim	Não	Dialítica	Não	99	-361	12.6	153	2.3	7.44	91	54.9451	38	26	2.19	9.77	Não	PSV	470		30	16	50	93	Anticoagulação profilática	31	19	17	Sim	Sim	Não	Alta	Não	Não	Sim	1.2	44	Sim	Não
CT-74	Masculino	64	69	165	Não	Sim	Sim	Não	Não	124	475						#DIV/0!						PSV	600		25	12	30	96	Sem anticoagulação	58	36	32	Não	Não	Não	Óbito				1.1	100	Sim	Não	primeira IOT 9 dias (10 dias de UTI) / segunda IOT 23 dias (26 dias de UTI)
CT-75	Feminino	69	60	163	Não												#DIV/0!														16	2	2	Não	Não	Não	Óbito				1.3	50	Não	Não
CT-76	Masculino	74	70.4	175	Sim	Sim	Sim	Não-dialítica	Sim	59		8.5	115	2.6	7.37	98.4	50.813	27.7	15.8	0.91	4.15	Não	VCV	420		27	8	50	95	Anticoagulação profilática	19	11	11	Não	Sim	Não	Óbito				3.6	150	Sim	Não
CT-77	Masculino	71	189	169	não												#DIV/0!														5	0	5	Não	Não	Não	Óbito				1.6	92	Não	Não	TC de torax não realizada devido a obesidade mórbida / vaga na UTI negada (permaneceu na emergência durante internação)
CT-78	Masculino	69	84.7	175	Sim	Sim	Sim	Não-dialítica	Não	103		7.1	198	1.7	7.38	177.7	28.1373	37.2	22	2.24	8.45	Não	PCV	600	14	25	10	50	95	Anticoagulação profilática	60	24	18	Sim	Sim	Não	Óbito				2	102	Sim	Não
CT-79	Masculino	64	94	176	Sim												#DIV/0!														6	4	4	Não	Não	Não	Óbito				2	128	Sim	Não	PACIENTE APRESENTOU IAM NO D3 EVOLUINDO A OBITO NO MESMO DIA
CT-80	Masculino	74	65	165	Não												#DIV/0!														14	4	1	Não	Não	Não	Óbito				4.3	249	Sim	Não	Paciente internou para realizar uma nefrectomia devido tu renal(20/06) Ficou internado 4 dias na uti pós operatória e após ficou no leito enfermaria. No dia 3/7 trr foi chamado devido deterioração clínica. Paciente apresentou pcr revertido em 1 ciclo. Após algumas horas paciente apresentou novo pcr na enfermaria evoluindo para óbito. Sem ir para uti
CT-81	Feminino	73	54	158	Não	Sim	Sim	Não	Não	62	+876	7.9	146	0.9	7.48	75.7	52.8402	32.1	23.6	4	0.72	Não	PSV	515	15	31	8	40	92		8	8	8	Não	Não	Não	Óbito				1.4	214	Sim	Não
CT-82	Feminino	79	60	160	Sim	Não	Não	Não	Não	110	+360	10.4	71	0.5	7.33	84.7	101.535	34.9	18	1.02	8.92	Não	Espontâneo			22		86	96	Sem anticoagulação	20	8	6	Não	Não	Não	Alta	Não	Sim	Sim	0.5	42	Sim	Não	Pronou no D0 (uma única vez). Fez arritimia durante internação - Uso de amidarona.
CT-83	Masculino	72			Sim	Sim	Sim	Dialítica	Não	99		9.6	84	3.1	7.31	68.6	116.618	59.2	29.5	2.2	6.23	Não	VCV	400		23	8	80	91	Anticoagulação profilática	15	0	13	Não	Não	Não	Óbito				6.4	172	Não	Não	Paciente considerado sem prognóstico para internação em UTI.
CT-84	Feminino	68	106.8	159	Sim	Sim	Sim	Dialítica	Não	74	-1085	9.3	88	2.1	7.38	73.4	74.9319	44.3	25.8	2.49	5.38	Não	VCV	365		32	14	55	91	Anticoagulação profilática	19	18	18	Não	Não	Não	Óbito				1.9	118	Sim	Não
CT-85	Feminino	64			não	Sim	Não	Dialítica	Não	85	+418	13.6	211	2.9	7.18	80.1	87.3908	57.9	21.2	1.95	4.21	Não	VCV	360		24	10	70		Anticoagulação plena	26	21	21	Não	Sim	Não	Alta	Não	Sim	Sim	1.3	52		Não
CT-86	Masculino	66			Não												#DIV/0!														2	0	1	Não	Não	Não	Óbito				0.8	79	Não	Não	Paciente com IgM+ e IgG+, porém PCR negativo. Evolui com nova PCR em AESP 2 horas após IOT, com óbito após 5 ciclos.
CT-87	Masculino	66	86	164	Não	Sim	Sim	Dialítica	Não	55	+3773				7.312	46.4	150.862	56.4	27.9			Não	VCV	440		24	8	70	93	Anticoagulação profilática	46	8	8	Não	Sim	Não	Óbito				2.4	188	Sim	Não
CT-88	Masculino	70	62	158	Sim	Sim	Sim	Não	Sim	90	631	9.9	61	1.6	7.36	122.6	40.783	33.3	18.8	1.12	4.36	Não	VCV			27	12	50	94	Anticoagulação profilática	96	92	92	Sim	Sim	Não	Óbito				2.1	258	Sim	Não
CT-89	Masculino	75	58	165	Sim	Sim	Sim	Não-dialítica	Não	76	-292	10.3	171	1.7	7.44		#DIV/0!	47.6	31.7	2.89	21.49	Não	PSV	660		20	12	45		Anticoagulação plena	24	21	21	Não	Sim	Não	Óbito				2.8	176	Sim	Não
CT-90	Masculino	60			Sim	Sim	Sim	Não-dialítica	Não	67	+1060	9.7	104	1.8	7.22	120.3	45.719	45.4	18.2	2.11		Não	VCV	450		30	14	55		Anticoagulação plena	19	19	19	Não	Sim	Não	Óbito				4.4	234	Sim	Não
CT-91	Masculino	71	73	170	Sim	Sim	Sim	Não	Não	105	-195						#DIV/0!					Sim	VCV	400		30	8	45	94	Anticoagulação profilática	9	8	6	Sim	Não	Não	Óbito				1.3	107	Não	Não	ex-tot 09/07/2020 / re-tot 11/07/2020
CT-92	Feminino	58	66	165	Sim												#DIV/0!														23	12	11	Sim	Sim	Não	Alta	Não	Não	Sim			Sim	Não
CT-93	Feminino	60	76	1.58	Sim	Não	Não	Não	Não	87		10.1	76	0.7	7.27	34.3	174.927	64	28.8		4.79	Não	Espontâneo			21		60	90	Anticoagulação plena	16	6	5	Não	Não	Sim	Alta	Não	Não	Sim	0.6	27	Sim	Não
CT-94	Masculino	67			Sim	Não	Não	Não	Não	123	+416	13.1	92	0.8			#DIV/0!					Não	Espontâneo					112	98	10000ui a cada 12h	14	8	6	Não	Não	Não	Alta	Não	Não	Sim	0.7	64	Sim	Não	sorologia positiva igm e igg, nao positivou nenhum dos 2 PCR. TC sugestiva
CT-95	Feminino	65	103.1	154	Sim	Sim	Não	Não	Sim	103	-733	11.8	66	0.4	7.43	79.7	62.7353	53	34.4	1.33		Não	VCV	340		24	12	50	97	Anticoagulação profilática	33	31	31	Não	Sim	Não	Óbito				0.8	109	Sim	Não
CT-96	Feminino	79	48	150	não												#DIV/0!														5	0	0	Não	Não	Não	Óbito				2.8	154	Não	Não	Paciente fez teste rápido na admissão apresentando IgM+/IgG+ para COVID. PCR para COVID não apresenta resultado.TC de torax é sem contraste e não evidencia consolidação em parênquima pulmonar ou acometimento difuso de intersticio pulmonar,estando evidente apenas estrias fibroatelectásicas em bases e derrame pleural bilateral.
CT-97	Feminino	81			Sim	Sim	Sim	Dialítica	Sim	113	1002	9	257	2.9	7.32	132	75.7576	59.7	30.3	3.44	23.55	Não	VCV	375		30	10	100	96	Anticoagulação plena	26	25	25	Não	Não	Sim	Óbito				2.8	221	Sim	Não
CT-98	Feminino	74	79.8	150	Sim	Sim	Não	Não	Não	82		7.6	105	1	7.401	82.4	48.5437	48.9	29.4	2.47		Não	VCV	350		24	10	40	97	Anticoagulação plena	51	0	18	Não	Não	Não	Alta	Não	Não	Não	0.7	32	Sim	Não	Paciente submetida a colectomia direita laparotomica por neoplasia de cólon metastática. Equipe dos cuidados paliativos e da UTI optaram por manter apenas medidas paliativas, porém família e equipe da gastrocirurgia contrários a essa conduta por tumor ser responsivo a QT. Paciente mantida em leito de enfermaria durante toda internação.
CT-99	Masculino	67	87	175	Não	Não	Não	Não-dialítica	Não	107		7.4	83	1.5			#DIV/0!					Não	Espontâneo					30	99	Anticoagulação profilática	44	14	3	Não	Não	Não	Alta	Não	Não	Não	1	24	Não	Não
CT-100	Feminino	50			Sim	Não	Não	Não	Não	85	1406	10.7	57	0.5	7.43	67	143.284	39	25			Não						96	97	Anticoagulação plena	20	9	3	Não	Não	Não	Alta	Não	Não	Não	0.6	35	Sim	Não
CT-101	Feminino	87	82	1.72	Não	Sim	Sim	Não-dialítica	Não	76		8.1	189	1.7			#DIV/0!				23.47	Não	VCV	350		24	7	40	100	Anticoagulação plena	40	0	27	Não	Não	Não	Óbito				1.3	187	Sim	Não
CT-102	Masculino	80			Não	Sim	Sim	Não	Sim	88	+252	11.3	110	0.8	7.361	123.5	52.6316	60.1	33.3	2.71		Não	VCV	400		30	8	65	99	Anticoagulação profilática	21	17	17	Não	Não	Não	Óbito				4.7	302	Sim	Não
CT-103	Masculino	82	105	172	Sim	Sim	Sim	Dialítica	Não	74	-229	9.9	276	2.9	7.41	53	66.0377	42	26.6	3.18	4.7	Não	PCV	747	15	20	8	35	94	Anticoagulação profilática	12	9	9	Não	Não	Não	Óbito				2.9	276	Sim	Não
CT-104	Feminino	52			Não												#DIV/0!														2	0	1	Não	Não	Não	Óbito				3.7	197	Não	Não	Paciente c 2 dias de internacao. 1 dia de iot. Obito no 2o dia de IH
CT-105	Feminino	74	140		não												#DIV/0!														13	0	1	Não	Não	Sim	Óbito				2.7	88	Não	Não	Paciente deu entrada no hospital no dia 26/05. Ficou na enfermaria por alguns dias até deterioração do quadro clínico necessitando iot no dia 6/6. Não realizou tc provavelmente devido obesidade e instabilidade hemodinâmica. Solicitada vaga na uti, porém, a mesma faleceu antes da vaga ser cedida. Teste para covid negativos. Não realizou exames pos iot. Estava em suspeita de tep.
CT-106	Feminino	63	64	159	Não	Sim	Não	Não	Não	103	-703	8.9	71	0.7	7.426	79.9	56.3204	52.7	33.9	1.4		Sim	PSV	340	11	22	7	45	93	Sem anticoagulação	16	8	7	Não	Não	Não	Alta		Não	Sim	0.7	35	Sim	Não
CT-107	Feminino	56			Não												#DIV/0!														11	1	1	Não	Não	Não	Óbito				2.7	99	Sim	Não	Intercorrência no transporte para uti : falha do ventilador de transporte
CT-108	Masculino	76			Sim	Sim	Sim	Não-dialítica	Não	76	+861	10.3	141	1.6	7.3	96.5	56.9948	38.2	18.7	2.27	4.66	Não	VCV	400		27	14	55	92	Anticoagulação profilática	40	40	40	Não	Sim	Não	Óbito				1.8	181	Sim	Não
CT-109	Feminino	77	60	150	Sim	Não	Não	Não	Não	80		11.5	107	0.8	7.46	69.1	162.084	43.4	30.7	1.89	1.27	Não	Espontâneo			20		112	98	Anticoagulação profilática	19	4	3	Não	Não	Não	Alta	Não	Não	Não	0.8	33	Sim	Não	ALTA EM 20/06/2020
CT-110	Masculino	68	98	167	Não	Sim	Não	Não-dialítica	Não	76	+1314	7.4	134	2.5	7.37	92.7	53.9374	42.6	24.4	2.93		Não	VCV	380		28	14	50	94	Anticoagulação plena	48	29	28	Sim	Sim	Não	Óbito				1	29	Sim	Não	Óbito por TEP? Estava tratando infecção de corrente sanguínea na enfermaria, aguardando término de tratamento para alta hospitalar.
CT-111	Masculino	80			Não												#DIV/0!														6	0	5	Não	Não	Não	Óbito						Não	Não	Paciente Internado por cirrose hepática e ICC descompensada, intubado pela equipe da clínica médica por TCE (queda da própria altura) intrahospitalar. TRR realizou apenas transporte para TC de tórax e passagem de acesso venoso central (sem intercorrências)
CT-112	Masculino	70	74	170	Sim												#DIV/0!														13	4	4	Não	Não	Não	Óbito				7.8	193	Sim	Não
CT-113	Masculino	73	105	178	Não												#DIV/0!														10	9	9	Não	Não	Não	Óbito				3.2	157	Não	Não	Paciente com insuficiência respiratória decorrente de insuficiência cardíaca perfil B descompensada, possivelmente associada a bronchopneumonia
CT-114	Feminino	64	60	148	Sim	Sim	Não	Não	Não	72	+59	9.6	76	0.9	7.43	106.9	37.4181	47.3	31	0.91		Sim	VCV	300		25	8	40	98	Anticoagulação profilática	32	23	23	Sim	Sim	Não	Óbito				2.4	168	Sim	Não
CT-115	Masculino	76	70	160	Não												#DIV/0!														0	0	0	Não	Não	Não	Óbito				1.29		Sim	Não	Paciente recebeu alta de internação por Covid 19, dando entrada em emergência hospitalar 23 dias após alta. Na ocasião apresentou Insuficiência Respiratória Aguda, foi atendido pelo Time de Resposta Rápida. Evolui a óbito durante atendiemento.
CT-116	Masculino	66			Sim	Sim	Não	Não-dialítica	Não	76	+264	10	150	1.8	7.374	131	41.9847	48.7	27.8	2.12	0.46	Não	VCV	480		27	10	55	93	Anticoagulação plena	21	19	19	Não	Sim	Não	Óbito				3.7	113	Sim	Não
CT-117	Masculino	67	65	170	Não	Sim	Sim	Não-dialítica	Não	80	+85	10.7	210	2.5	7.39	73	109.589	60	28	1.72		Não	VCV	400		28	12	80	97	Anticoagulação profilática	49	22	18	Não	Sim	Não	Alta	Não	Não	Sim	0.6	26	Não	Não	Internado por dpoc exacerbado
CT-118	Feminino	51	80	160	Não	Não	Não	Não		116		12.2	83	0.7	7.49	68.6	115.16	48.3	36.3	2.31	3.43	Não	Espontâneo					79	95	Anticoagulação profilática	18	10	8	Não	Não	Não	Alta	Não	Não	Sim	0.8	26	Não	Não
CT-119	Masculino	64			Sim	Sim	Sim	Dialítica	Sim	63	+2430	7.1			7.087	48.7	205.339	56.9	16.8	2.9		Não	VCV	380		35	10	100	98	Anticoagulação plena	32	29	29	Não	Sim	Sim	Óbito				7.9	129	Sim	Não
CT-120	Masculino	73	82.7	177	Sim	Não	Não	Não	Não	82	+436	14	42	0.6	7.47	63	50.7937	36	25	4.8	19	Não	Espontâneo			18		32	95	Anticoagulação profilática	22	6	5	Não	Não	Sim	Alta	Não	Não	Sim	0.8	35	Sim	Não
CT-121	Masculino	80	55	170	Não												#DIV/0!														4	0	1	Não	Não	Não	Óbito				1.8	100	Sim	Não
CT-122	Masculino	69	88	182	Não	Sim	Não	Dialítica	Não	96	-516	13.1	187	3.1	7.39	86.7	46.1361	35.8	21.3	3.4	2.44	Não	PSV	900		17	8	40	98	Anticoagulação profilática	38	32	28	Sim	Sim	Não	Óbito				3.6	184	Sim	Não
CT-123	Masculino	73	62	171	Não	Sim	Sim	Não-dialítica	Não	113	-483	10.3	155	1.3	7.38	87.8	51.2528	48.3	28.1	3.32		Não	VCV	410		24	12	45	92	Anticoagulação profilática	22	19	17	Não	Sim	Não	Óbito				1.3	118	Sim	Não
CT-124	Masculino	52			Sim	Sim	Não	Não	Não	54	-125	13.3	83	0.8	7.25	92.9	43.0571	73.4	32	1.32		Sim	PCV	450	14	30	8	40	92	Anticoagulação profilática	45	17	10	Sim	Não	Não	Alta	Não	Não	Não	0.6	32	Sim	Não
CT-125	Masculino	80	64	172	não	Sim	Não	Não-dialítica	Não	79	-12.1	8.7	105	3.4	7.31	84.3	35.5872	28.8	14.2	1.75		Sim	PCV		15	16	5	30	99	Anticoagulação profilática	49	19	18	Sim	Sim	Não	Óbito				2.7	108	Não	Não
CT-126	Feminino	93	55.8	136	Não												#DIV/0!														8	3	1	Não	Não	Não	Óbito				3.6	178	Sim	Não	Obito na IOT do TRR
CT-127	Masculino	72	70	164	Não	Sim	Sim	Não	Não	90	-744	13	88	0.9	7.489	65.6	76.2195	42.8	31.8	2.52		Sim	PSV	600	7	22	6	50	92	Extendida	13	12	12	Sim	Não	Sim	Óbito				4.1	271	Sim	Sim	Após extubação evolui com FAARV, aumento de MNM e TEP, necessitando de heparinização plena em BIC e reIOT.
CT-128	Masculino	72	80.6	178	Sim	Não	Não	Não	Não	90	-366	12.9	100	0.7	7.47	61.7	162.075	54.3	38.9	1.85	7.16	Não	Espontâneo			26		100	97	Anticoagulação profilática	33	9	5	Não	Não	Não	Alta	Não	Não	Não	0.9	26	Sim	Não
CT-129	Masculino	70	82	180	Sim	Não	Não	Não-dialítica	Não	93		10.9	71	0.7	7.47	50	0	47.4	34.3	1.68		Não	Espontâneo							Anticoagulação plena	9	5	3	Não	Não	Sim	Óbito				0.7	71	Sim	Não
CT-130	Feminino	65	80	160	Não	Não	Não	Não	Não	80		13.9	58	0.8			#DIV/0!				1.61	Não	Espontâneo					79	95	Anticoagulação profilática	11	4	2	Não	Não	Não	Alta	Não	Não	Não	0.8	58	Sim	Não
CT-131	Feminino	60	152	154	Sim	Sim	Não	Não	Sim	94	-1181	11.2	154	1.3	7.4	57	87.7193	58.2	36.7		25.38		VCV	340		35	14	50	96	Anticoagulação profilática	34	34	34	Sim		Não	Óbito				1.5	84	Sim	Não	Pronada 5 vezes durante a internação, sem resultado satisfatório(apenas um prona no D7,demais em dias aleatórios).Extubada dia 02/06 e reintubada no mesmo dia, com registro de broncoaspiração. TVP de MIE em 08/06.Óbito em 13/06.
CT-132	Masculino	82	78	153	Sim												#DIV/0!														6	6	6	Não	Não	Não	Óbito				2.9	118	Sim	Não	PACIENTE FALECIDO NO D6 DE INTERNAÇÃO
CT-133	Masculino	46	105	174	Sim	Sim	Não	Não-dialítica	Não	72	+1924	10	77	1.2	7.38	85	70.5882	46	26	1.79	7.16	Não	PCV	700	10	20	8	60	93	profilática estendida	18	10	8	Não	Não	Sim	Alta	Não	Não	Sim	1.1	61	Sim	Não
CT-134	Masculino	58	160	183	não	Sim	Não	Não-dialítica	Não	77	-686	12.3	241	2.9	7.46	80.6	74.4417	37.9	26.5	1.87	0.72	Não	PCV	600	18	28	10	60	98	Anticoagulação profilática	12	11	11	Não	Não	Sim	Óbito				6.2	286	Sim	Não
CT-135	Masculino	89			Não												#DIV/0!														13	8	8	Não	Não	Não	Óbito				6.9	293	Sim	Não	PACIENTE FALECIDO NO D6 DE INTERNAÇÃO DA UTI
CT-136	Masculino	65			Não	Sim	Sim	Dialítica	Não	69	+2093	13.3	89	3	7.26	81.1	67.8175	45.4	20.1	5.35	2.16	Não	VCV	450		30	14	55	95	Anticoagulação profilática	10	8	8	Não	Não	Não	Óbito				3	89	Sim	Não
CT-137	Masculino	36	180	180	Não	Sim	Não	Não	Sim	85	+1246	11.9	120	0.7	7.35	60.9	49.2611	66.1	36.3	1.4	3.44		VCV	350		30	16	30	95	Anticoagulação plena	41	17	15	Não	Não	Sim	Alta	Não	Não	Sim	0.5	14	Sim	Não
CT-138	Masculino	82			Sim												#DIV/0!														7	0	1	Não	Não	Não	Óbito				2.1	73	Sim	Não	Paciente sofreu IOT na enfermaria, evoluindo com 3 PCR após IOT, voltando à RCE. Negado vaga de UTI. Obito 6h após IOT aproximadamente
CT-139	Feminino	64	70	1.66	Sim	Não	Não	Não	Não	98	+530	8.3	71	0.9	7.48	101.9	109.912	402	29.6	1.83	2	Não	Espontâneo			20		112	98		17	7	6	Não	Sim	Não	Alta	Não	Não	Sim	0.9	71	Sim	Não
CT-140	Masculino	72			Sim	Sim	Sim	Não	Não	62	+160	12.1	126	1	7.45	70.2	106.838	50.3	34.2	2.72		Não	PCV	375	10	20	8	75	93	Anticoagulação profilática	16	12	12	Não	Sim	Não	Óbito				4.9	202	Sim	Não
CT-141	Masculino	86			Não												#DIV/0!														4	3	3	Não	Não	Não	Óbito				5.9	232	Não	Não
CT-142	Feminino	62	78	170	Sim	Não	Não	Não	Não	100	-2466	12	45	0.5			#DIV/0!				4.2	Não	Espontâneo			19		30	96	Anticoagulação profilática	16	8	6	Não	Não	Não	Alta	Não	Não	Não	0.6	37	Sim	Não
CT-143	Feminino	70	65	158	Não	Não	Não	Não	Não	106		7.9	39	0.4	7.45	50.6	118.577	41.7	28.7	1.71	2.21	Não	Espontâneo			30		60	90	Anticoagulação profilática	21	5	3	Não	Não	Não	Óbito				0.7	39	Não	Não
CT-144	Feminino	59	90	160	Sim	Sim	Sim	Não	Não	74	+1767	10.1	83	0.7	7.526	35.4	169.492	40.8	33	2.32	8.86	Não	VCV	420		22	10	60		Extendida	31	16	14	Não	Sim	Sim	Alta	Não	Não	Sim	0.7	32	Sim	Não	Alta com rivaroxabana devido ao TEP
CT-145	Feminino	58	119.6	111.9	Sim	Sim	Sim	Não	Sim	76		10.1	86	0.8	7.33	78	64.1026	60.1	31.3	2.72	3.27	Não	VCV	440		27	14	50	90	Anticoagulação profilática	13	12	12	Não	Não	Não	Óbito				0.8	86	Sim	Não
CT-146	Masculino	58			Sim	Sim	Sim	Não	Não	91	-1476	10.8	67	0.9	7.413	182	19.2308	46.8	29.2	1.58	2.94	Não	VCV	420		24	11	35	96	Anticoagulação profilática	26	16	14	Não	Sim	Não	Alta	Não	Não	Não	0.9	23	Sim	Não
CT-147	Feminino	64	72	168	Não	Sim	Não	Não	Não	90	-138	10.6	82	0.7	7.39	74.6	60.3217	52.5	31.3	1.55		Sim	PSV	400	14	13	8	45	94	Anticoagulação profilática	64	31	23	Sim	Não	Não	Alta	Não	Não	Sim	0.5	26	Sim	Não
CT-148	Masculino	72	95	180	Sim												#DIV/0!														3	2	2	Não	Não	Não	Óbito				3.4	100	Sim	Não	Obito antes de D3
CT-149	Masculino	75	50	160	Não	Sim	Sim	Não	Não	70	-516	12.5	93	0.7	7.439	73	68.4932	48	31.8	2.73	1.54	Não	PSV	466	12	22	10	50	96	Anticoagulação profilática	72	24	22	Sim	Sim	Não	Alta	Não	Sim	Não	0.4	34	Sim	Não	Broncoaspiração com necessidade de re-iot
CT-150	Masculino	59	115	170	Sim	Sim	Sim	Dialítica	Não	100	-266	14.5	230	5	7.38	115.8	30.2245	31.4	18.4	2	11.95	Não	PSV	420	11	18	8	35	97	Anticoagulação profilática	23	12	11	Não	Sim	Sim	Alta	Sim	Não	Sim	2.4	87	Sim	Não
CT-151	Masculino	58	112	185	Sim	Sim	Sim	Dialítica	Sim	63	+336	12.8	187	3.6	7.28	73.4	88.5559	45.7	21.1	2.91	6.95	Não	PCV	600	15	25	14	65	90	Anticoagulação plena	19	19	19	Não	Sim	Sim	Óbito				4.1	90	Sim	Não
CT-152	Masculino	53	75	165	Sim	Sim	Sim	Dialítica	Sim	62		10.8	158	4.4	7.41	141	21.2766	39	25	3.35	9.95	Não	PSV	490		21	9	30	97	Anticoagulação profilática	55	0	10	Não	Não	Não	Alta	Sim	Não	Não	1.7	48	Sim	Não	Paciente entubado no PS- nao foi para uti. Dados do sapsIII baseado na internacao PS apos iot
CT-153	Masculino	62	65	1.64	Sim	Sim	Sim	Dialítica	Não			10	142	2.2	7.41	76.9	65.0195	37.7	23.8	3.04			PSV	500		18	9	50	95	Anticoagulação profilática	13	12	12	Não		Não	Óbito				2	119	Sim	Não
CT-154	Masculino	58	80	180	Sim	Sim	Não	Não	Não	94	-1642	10.4	109	1	7.37	79.6	43.9698	47.5	27.2	1.68	15.49		PCV	900	14	10	6	35	96	Anticoagulação profilática	24	11	7	Não		Sim	Alta	Não	Não	Sim	1	37	Sim	Não
CT-155	Masculino	68			Sim												#DIV/0!														4	3	3	Não	Não	Não	Óbito				4.9	105	Sim	Não	evolui com FA de alta resposta
CT-156	Masculino	65	95	177	Sim	Sim	Sim	Dialítica	Não	92	+900	10.5	124	3.1	7.31	87.8	34.1686	55.4	27.3	1.8	2.83	Sim	VCV	440		28	14	30	93	Anticoagulação profilática	18	16	16	Não	Sim	Não	Óbito				6	134	Sim		Extubado no D4 e reintubado no D5.
CT-157	Masculino	71	107.1	170	Não												#DIV/0!														33	32	26	Não	Não	Não	Óbito				3.8	323	Não	Não	Paciente com ICC prévio, intubado pelo TRR com suspeita de COVID, porém confirmou-se EAP e não covid
CT-158	Feminino	67	70	160	Não	Sim	Não	Não	Não	84	+962	10	43	0.6	7.41	87.9	45.5063	51.6	32.1	2.23	0.35	Não	AC-V	350		28	8	40	95	profilaxia estendida	41	13	7	Não	Não	Não	Alta	Não	Sim	Não	0.7	7	Sim	Não
CT-159	Feminino	69	57	151	Sim	Não	Não	Não	Não	80	-279	10.8	44	0.5			#DIV/0!				12	Não	Espontâneo			22		73	94	Anticoagulação profilática	30	16	12	Sim	Não	Não	Alta	Não	Não	Sim	0.6	24	Sim	Não
CT-160	Masculino	63	78	172	Sim												#DIV/0!														5	4	4	Não	Não	Não	Óbito				2.6	69	Sim	Não
CT-161	Feminino	79	58		Sim	Sim	Sim	Não-dialítica	Não	90	+1613	7.8	171	3.3	7.16	89.6	78.125	49	17.1	1.96	1.25	Sim	VCV	300		28	10	70		Anticoagulação profilática	15	11	10	Sim	Não	Não	Óbito				4.8	257	Sim	Não	PACIENTE EVOLUIU A OBITO NO D 15
CT-162	Feminino	63	83	160	Sim	Não	Não	Não	Não			12.8	66	1	7.495	55.8	130.824	41.4	31.2	1.82		Não	Espontâneo					73	94	Anticoagulação plena	17	4	3	Não	Não	Não	Alta	Não	Não	Sim	0.9	53	Sim	Não
CT-163	Masculino	34	105	175	Sim	Sim	Sim	Dialítica	Não	50	+746	12.6	67	3.9	7.2	82.9	120.627	60.1	23.4	2.57	5.95	Não	VCV	460		29	12	100		Anticoagulação profilática	8	8	8	Não	Não	Não	Óbito				3.9	67	Sim	Não
CT-164	Masculino	75	80.6	170	Sim	Não	Sim	Não-dialítica	Não	95	+322	8.6	237	3.5	7.372	34	202.941	35.6	20.2	3.8	4.88	Sim	Espontâneo					69	93	Terapêutica	6	6	6	Sim	Não	Não	Óbito				3.5	237	Sim	Não	Paciente proveniente de outro serviço hospitalar, sem dados de internação prévia. Após extubação em UTI, evolui com rebaixamento do nível de consciência, choque e necessidade de reIOT, realizada com sucesso após segunda tentativa por médico plantonista. Apresentou broncoaspiração durante procedimento e PCR em AESP.
CT-165	Masculino	32	94	180	Sim	Não	Não	Não	Não	92		11.7	54	0.8	7.51	51.5	186.408	42	33	33	4.64	Não	Espontâneo					96	97	Anticoagulação profilática	26	6	4	Não	Não	Não	Alta	Não	Não	Sim	29	0.8	Sim	Não
CT-166	Masculino	73	95	173	Sim	Sim	Sim	Dialítica	Não	62	+2290				7.24	95.7	62.6959	54.9	23.2	1.85		Não	VCV	480		28	10	60		Anticoagulação plena	7	7	7	Não	Sim	Não	Óbito						Sim	Não	SUSPEITA DE TEP, MAS NÃO CONFIRMADO POR ANGIOTC
CT-167	Feminino	74	58	140	Sim	Sim	Não	Não	Não	90	-373	9	46	0.5	7.49	66.5	75.188	40.7	30.7	3.04	3.06	Não	PSV	316		35	14	50	95	Anticoagulação profilática	16	15	15	Não	Não	Não	Óbito				5.4	209	Sim	Não
CT-168	Masculino	71			Sim	Sim	Sim	Dialítica	Não	62	+173	10.3	112	2.4	7.4	120.1	33.3056	37.5	23	2.47	6.33	Não	PCV	702	15	15	10	40	96	Anticoagulação profilática	33	33	33	Não	Sim	Não	Óbito				2.4	194	Sim	Não
CT-169	Feminino	56	56	162	Sim	Sim	Sim	Não	Não	71	+170	8.4	23	0.4	7.4	140	32.1429	60	37	1.4	2.1	Não	PCV	700	16	26	10	45	98	Anticoagulação plena	70	62	47	Sim	Sim	Não	Óbito				0.3	25	Sim	Não
CT-170	Masculino	74	81	172	Sim	Sim	Sim	Dialítica	Não	83	+90	10.4	195	2.1	7.51	91	49.4505	30.6	24.3	2.96	4.28	Não	PCV	640	18	28	10	45	96	Anticoagulação profilática	51	46	46	Não	Sim	Não	Óbito				2.4	237	Sim	Não
CT-171	Masculino	68			Não	Sim	Sim	Dialítica	Não		+1968	8.7	83	4	7.41	109	36.6972	40.8	25.3	1.99		Não	PCV	450	14	18	8	40	96	Anticoagulação profilática	26	24	25	Não	Não	Não	Óbito				3.2	113	Sim	Não
CT-172	Feminino	63	95	150	Não	Sim	Não	Não	Não	78	+491	9.5	75	0.7	7.42	89.5	55.8659	48.2	31.1	1.88	5.41	Não	VCV	320		25	14	50	94	Anticoagulação profilática	58	53	53	Não	Sim	Não	Óbito				2.3	82	Sim	Não
CT-173	Masculino	48	71.3	180	Sim	Sim	Sim	Não-dialítica	Não	53	-924	10.4	158	1.7	7.42	67.7	73.8552	42.4	26.9	3.01	8.68	Não	PCV		15	20	9	50		Anticoagulação profilática	75	40	37	Não	Sim	Sim	Alta	Não	Não	Não	0.8	56	Sim	Não
CT-174	Feminino	79			Sim												#DIV/0!														9	5	6	Não	Não	Não	Óbito				5.3	206	Sim	Não
CT-175	Feminino	39	67	151	Não	Sim	Sim	Não	Não	104		11	30	0.7	7.41	97	82.4742	47.5	29.9	4.74		Sim	PSV		16	20	10	80	95	Anticoagulação profilática	35	29	28	Sim	Não	Não	Óbito				0.8	38	Sim		Paciente procurou ps devido dores abdominais em hf, realizou ccc vlp. Apresentava queixas de ivas. Evolui na enfermaria com desconforto respiratório
CT-176	Feminino	67	98	1.65	Sim	Sim	Não	Não	Não	100	-633	10.1	211	1.8	7.31	181.6	33.0396	25.6	12.8	1.08		Não	PSV		14	35	7	60	97	Anticoagulação profilática	58	25	21	Sim	Sim	Não	Alta	Não	Não	Não	0.6	28	Sim	Não	Doença trombótica associada a COVID (TVP MID) + necrose de dedos após PAi em MSD
CT-177	Masculino	63	89	175	Não	Sim	Sim	Não	Não	100	-750	10.1	96	0.5	7.464	139.3	21.5363	20.4	14.3	0.74	2.32	Não	PCV	500	15	21	10	30	97	Anticoagulação plena	24	13	10	Não	Não	Não	Alta	Não	Não	Sim	0.7	26	Sim	Não
CT-178	Masculino	73	130	168	Não	Sim	Sim	Não-dialítica	Não	99	-642	9	181	0.9	7.43	91.2	32.8947	40	26.3	1.29	4.72	Não	VCV	420		28	10	30	98	Anticoagulação plena	41	15	15	Não	Não	Sim	Óbito				252	1.6	Sim	Não
CT-179	Masculino	71	92.9	157	Sim	Sim	Não	Não-dialítica	Não	89	+189	8	141	1.3	7.402	87	57.4713	48.8	29.6	1.71	1.55	Não	PSV	380		25	12	50	95	Anticoagulação profilática	33	33	33	Não	Sim	Não	Óbito				3.3	125	Sim	Não
CT-180	Feminino	63	98	166	Sim	Sim	Sim	Não	Não	65	-595	12.2	51	0.5	7.75	175	25.7143	15.5	21.4	2.37	3.91	Não	PCV		14	26	8	45	99	Anticoagulação profilática	24	10	7	Não	Não	Não	Alta	Não	Não	Sim	0.5	33	Sim	Não
CT-181	Masculino	32	100	186	Sim	Não	Não	Não	Não			14.1	42	0.8			#DIV/0!				>35	Não						60	90	Anticoagulação profilática	15	7	6	Não	Não	Sim	Alta	Não	Não	Sim	0.9	18	Sim	Não
CT-182	Feminino	59	60	1.55	não	Não	Não	Não	Não	82	+800	11.7	80	0.5	7.33	63.9	134.585	66.7	34.5	3.68		Não	Espontâneo			18		86	96	Sem anticoagulação	10	9	6	Não	Não	Não	Óbito				0.4	65	Não	Não
CT-183	Masculino	59	69.7	180	Sim	Não	Não	Não	Não								#DIV/0!					Não				20		69	93		17	12	4	Sim	Sim	Não	Óbito				1.9	93	Sim	Não
CT-184	Masculino	75	100	175	Sim												#DIV/0!														4	4	3	Não		Não	Óbito				5.7	100	Sim	Não	Relato de obesidade grau III, porém não há registro do peso nem altura. Paciente pronado na UTI no mesmo dia da IOT, porém do D3 já se encontrava em posição supina ao leito.
CT-185	Masculino	76	60	160	não												#DIV/0!														04	03	03			Não					3.5	151			paciente evoluiu a obito do dia 26 para 27
CT-186	Masculino	64			Sim	Não	Não	Não	Não			12.2	37	0.8			#DIV/0!				1.08							86	96	Anticoagulação profilática	14	4	3	Não	Não	Não	Alta	Não	Não	Sim	1	25	Sim	Não	paciente sofreu auto- extubação no dia 08/06 e no mesmo dia foi reintubado.
CT-187	Masculino	65	109	177	Não	Sim	Sim	Dialítica	Não	70	+680	7.2	185	3	7.24	79.2	56.8182	58.5	24.8	1.77	3.37	Não	PCV	500	15	22	12	45	99	Anticoagulação profilática	23	19	19	Não	Sim	Não	Óbito				4.5	177	Sim
CT-188	Feminino	69			Não												#DIV/0!														6	3	3	Não	Não	Sim	Óbito				2.1	122	Sim	Não
CT-189	Feminino	84			Não												#DIV/0!														6	2	2	Não	Não	Não	Óbito				2.7	78	Sim	Não
CT-190	Feminino	65	61	160	Sim												#DIV/0!														13	4	2	Não	Não	Não	Alta	Sim	Não	Não	5.4	77	Não	Não	Quadro de insuficiência respiratória decorrente de edema agudo de pulmão.
CT-191	Feminino	68	65	162	Não												#DIV/0!														34	0	9	Não	Não	Não	Óbito				2.6	123	Sim	Não
CT-192	Masculino	63	70	170	Sim	Sim	Sim	Não-dialítica	Não		+682	9.1	164	1.7	7.38	88.3	45.3001	46.9	27.1	3.18		Não	PSV	450		22	8	40		Anticoagulação profilática	17	9	9	Não	Sim	Não	Alta		Não	Não	0.7	29	Não	Não
CT-193	Feminino	74	62	1.58	Não												#DIV/0!														9	0	3	Não	Não	Não	Óbito				2.3	279	Não	Não
CT-194	Masculino	69			Sim												#DIV/0!														24	6	6	Não	Não	Não	Óbito				3.1	248	Não	Não	IgM e IgG reagentes para COVID (22/06/2020), porem PCR negativo (09/06/2020)
CT-195	Masculino	87		168	Não	Sim	Não	Dialítica	Não	79	+226	11.5	243	2.4	7.318	83.7	47.7897	46.7	23.4	2.5	1.94	Não	VCV	420		25	8	40	92	Anticoagulação profilática	11	10	10	Não	Não	Não	Óbito				2.4	243	Sim	Não	PACIENTE PRONADO NO D0 ADMISSÃO NA UTI (NÃO NO D3)
CT-196	Masculino	82	70	165	Não												#DIV/0!														18	3	3	Não	Não	Não	Óbito	Não	Não	Não	5.8	117	Sim	Não
CT-197	Masculino	60	74	174	não	Sim	Sim	Não	Não	71	+198	11.1	43	0.8	7.43	54.2	55.3506	42.9	28	1.54	4.05	Não	PCV	430	14	26	8	30	96		23	15	13	Não	Sim	Não	Alta	Não	Não	Sim	0.7	21		Não
CT-198	Masculino	48	80	185	Sim	Não	Não	Não	Não	106	+259	13.1	57	0.7	7.45	84.2	35.6295	41.2	28.31	1.52	5.4	Não	Espontâneo			20		30	97	Anticoagulação profilática	18	13	6	Não	Não	Não	Alta	Não	Não	Não	0.9	26	Sim	Não
CT-199	Masculino	40	97	1.73	Não	Não	Não	Não	Não	73		14.2	44	0.7			#DIV/0!					Não	Espontâneo					73	94	Anticoagulação profilática	12	4	3	Não	Não	Não	Alta	Não	Não	Não	0.7	37	Sim	Não	TC com pulmão acometido em <25%
CT-200	Feminino	49			Sim	Não	Não	Não	Não	98	+500	11.7	80	0.6	7.449	89.2	96.4126	45.8	31	1.85	3.85	Não	Espontâneo	9		22		86	96	Anticoagulação profilática	20	8	7	Não	Sim	Não	Alta		Não	Sim	0.64	50	Sim	Não
CT-201	Feminino	77			Sim												#DIV/0!														2	1	1	Não	Não	Não	Óbito				1.9	56	Sim	Não
CT-202	Masculino	68	75	175	Não												#DIV/0!														50	2	2	Não	Não	Não	Óbito				4.5	110	Não	Não	Paciente submetido a IOT devido a choque séptico de origem cardiogênico e séptico por pé diabético infeccioso e SCA durante internação prolongada. Durante transporte para TC bombas de infusão de aminas vasoativas perdeu a bateria, gerando instabilidade e suspensão do procedimento com encaminhamento imediato a unidade de terapia intensiva.
CT-203	Feminino	77	67	155	Sim												#DIV/0!														2	0	2	Não	Não	Não	Óbito				4.4	142	Não	Não	Paciente com neoplasia de endométrio submetida a histerectomia em junho, que evoluiu com deiscência de FO e múltiplas reabordagens. Após IOT pelo TRR, paciente avaliado por equipe cirúrgica e de cuidados paliativos que optam em não progredir com medidas de suporte avançado de vida.
CT-204	Feminino	90			Sim	Sim	Sim		Não	93	+16	12.1	173	1.1	7.411	136.6	29.2826	25.9	16.1	1.26	1.25	Não	AC-P	300	18	26	9	40	96		25	24	24	Não	Sim	Não	Óbito				2.8	202	Não	Não
CT-205	Feminino	84	66	1.55	Sim												#DIV/0!														17	4	5	Não	Não	Não	Óbito				2.2	94	Sim	Não	Paciente internada por abdomen agudo obstrutivo, submetida a laparotomia exploradora na internação evoluindo com IAMSST em PO Covid 10 dias após Internação
CT-206	Masculino	76			Sim												#DIV/0!														3	3	3	Não	Não	Não	Óbito				4.7	133	Sim	Não	Paciente apresentou oclusão arterial aguda e isquemia de MIE, durante internação em UTI
CT-207	Masculino	60			Sim												#DIV/0!														13	5	5	Não	Não	Não	Óbito				2.3	76	Sim	Não
CT-208	Feminino	71	70	1.54	Não												#DIV/0!														25	0	1	Não	Não	Não	Óbito						Não	Não
CT-209	Masculino	75			Sim	Não	Não	Não	Não	95	664	8.7	149	1.6	7.41	68.4	163.743	42.2	26.6	3.08	3.74	Não	Espontâneo					112	98	Sem anticoagulação	12	4	3	Não	Não	Não	Alta	Não	Não	Não	2.5	167	Sim	Não
CT-210	Feminino	69	93	164	não												#DIV/0!														14	0	2	Não	Não	Não	Alta	Não	Não	Não	0.9	29	Não	Não	Diagnóstico final: cetoacidose diabética
CT-211	Feminino	70	64	150	Não	Sim	Sim	Não	Sim	63	+1013	8.6	32	0.9	6.84	89.4	111.857	55.9	9.4	21.47	1.17	Não	VCV	360		30	11	100	94	Anticoagulação profilática	11	8	9	Não	Não	Não	Óbito				0.9	32	Sim	Não
CT-212	Masculino	57	105	168	não	Não	Não	Não	Não	73	+398	12.8	46	0.8	7.445	82.7	33.8573	48.7	32.7	1.52		Não	Espontâneo					28	97	Anticoagulação profilática	29	9	7	Não	Não	Não	Alta	Não	Não	Não	0.8	16	Não	Não	PACIENTE COM ALTA DA UTI EM 25/06. PCR NEGATIVOS DE 16 E 22/6. IGG E IGM NEGATIVOS EM 30/06
CT-213	Masculino	62			Não												#DIV/0!														3	3	3	Não	Não	Sim	Óbito				5.1	240	Não	Não	Paciente com IAMSST. Apresentou PCR em AESP na IOT (gripário). Admitido na emergência do PS de clínica com BAVT, passado MP transvenoso. Evolui com IRA e oclusão arterial aguda em MID associado a dissecção de Ao distal, submetido a tromboembolectomia. Após procedimento cirúrgico é admitido em UTI, porém registrado óbito no POi.
CT-214	Masculino	42	120	192	Sim	Não	Não	Não	Não			12.5	35	0.6	7.41	65.4	32.1101	38.3	24.1	1.98	2.46	Não	Espontâneo					21	94	Anticoagulação profilática	15	5	4	Não	Não	Não	Alta	Não	Não	Sim	0.7	36	Sim	Não	AUSENCIA DE MUITOS DADOS NAS EVOLUÇÕES DESTE PACIENTE
CT-215	Feminino	77			Sim	Sim	Sim	Não-dialítica	Sim	79	-112	9.8	156	3.3	7.25	63.2	79.1139	53.2	23	4.16	12.08	Não	VCV	330		28	12	50	87	Anticoagulação profilática	12	10	10	Não	Não	Não	Óbito				5.3	237	Sim	Não
CT-216	Masculino	83	80	178	Sim	Não	Não	Dialítica	Não	78	-1834	11	139	1.7	7.43	81	106.173	38.5	25.2	2			Espontâneo					86	96		21	12	10	Sim	Sim	Não	Óbito				1.1	51	Sim	Não
CT-217	Masculino	69			Não												#DIV/0!														3	1	1	Não	Não	Não	Óbito				7.7	262	Sim	Não	Paciente internou com quadro de colecistite aguda/ abdômen agudo inflamatório (Sepse). Insuficiência renal não dialitica previa, agudizada durante internação (necessitando de diálise) IAM de parede inferior prévia a IOT
CT-218	Masculino	53	90	170	Sim	Sim	Não	Não-dialítica	Não	103	-1024	11.7	169	2.4	7.41	94	53.1915	49	30.4	2.91	4.38	Não	VCV	440		24	8	50	95	Anticoagulação profilática	28	11	9	Não	Não	Não	Alta	Não	Não	Não	1.1	27	Sim	Não
CT-219	Masculino	43			Sim	Sim	Sim	Não-dialítica	Não	76	-810	11	137	1.9	7.48	76	59.2105	52	30	4.19	2.93	Não	VCV	460		25	13	45	95	Anticoagulação profilática	12	11	11	Não	Não	Não	Óbito				1.5	149	Sim	Não
CT-220	Masculino	68			Não	Sim	Sim	Dialítica	Sim	77	+700	10.7	208	2.6	7.35	83.2	120.192	59.8	32.6	2.52	5.46	Não	VCV	450		33	10	100	97	Anticoagulação profilática	31	30	30	Não	Não	Não	Óbito				3.54	107	Sim	Não
CT-221	Masculino	78	71	167	Não												#DIV/0!														7	6	6	Não	Não	Não	Óbito				4.5	285	Sim	Não
CT-222	Feminino	84	62		Sim	Sim	Sim	Não	Sim	71	-122	9.2	158	0.9	7.331	146.8	27.248	57.3	29.6	1.95		Não	VCV	350		28	14	40	96	Anticoagulação plena	17	14	14	Não	Sim	Não	Óbito				2.2	186	Sim	Não
CT-223	Feminino	80	60	160	Não												#DIV/0!														24	1	1	Não	Não	Não	Óbito				2.7	93	Não	Não
CT-224	Masculino	41			Sim	Sim	Sim	Não-dialítica	Não	95	+256	11.9			7.22	72.4	48.3425	70.4	28.4	6.67		Não	PSV		7	20	8	35	93	Anticoagulação profilática	10	8	8	Não	Não	Não	Óbito						Sim	Não
CT-225	Masculino	64	64.8	160	Sim	Não	Não	Não	Não	70	-100	13	213	1.4	7.43	67.5	148.148	36	23.4	2.8	2.8	Não	Espontâneo	10				100	99	Anticoagulação profilática	11	9	4	Sim	Sim	Não	Óbito	Não	Não	Não	4.8	299	Sim	Não
CT-226	Feminino	75	88		Não	Sim	Não	Não	Não	68	+743	9	75	0.7	7.51	69.8	93.1232	33.3	26.3	1.93	4.93	Não	PSV	530	12	22	10	65	96	Sem anticoagulação	22	14	14	Não	Não	Não	Óbito				0.8	75	Sim	Não

## Sheet: D14
Study ID	Gênero?	Idade?	Peso (kg)	Altura (cm)	Acometimento tomográfico > 50% do parênquima?	D14-Necessidade de VM?	D14-Necessidade de DVA?	D14-Insuficiência renal?	D14-Necessitou pronar?	D14-Pressão Arterial Média (mmHg)	D14-Balanço hídrico? (±ml)	D14-Hemoglobina (g/dL)	D14-Uréia (mg/dL)	D14- Creatinina (mg/dL)	D14- pH	D14- PaO2 (mmHg)	Oxyen index	D14- PaCO2(mmHg)	D14- Bica	D14-Lactato (mmol)	D14-D dimero	D14- Falha de extubação prévia?	D14-Modo ventilatório?	D14- Volume corrente? (ml)	D14- Pi (se ventilado em PCV)	D14- Frequência respiratória (irpm)	D14- PEEP (mmhg)	D14- Fio2 (%)	D14- Saturação de Oxigênio	D14 - Anticoagulação	Tempo de internação hospitalar? (em dias)	Tempo de internação em Unidade de Terapia Intensiva? (em dias)	Tempo de ventilação mecânica? (em dias)	Falha de extubação com necessidade de reintubação?	Fez pneumonia associada a VM (PAV)?	Fez TEP?	Desfecho final?	Se alta hospitalar, recebeu alta necessitando de diálise ?	Se alta hospitalar, recebeu alta necessitando de O2 domiciliar?	Se alta hospitalar, recebeu alta com anticoagulante?	Último valor de creatinina antes da alta/óbito	Último valor de ureia antes da alta/óbito	COVID confirmado?	Influenza confirmado?	Alguma anotação final?
CT-01	Feminino	69			Sim												#DIV/0!														5	0	0	Não	Não	Não	Óbito				0.9	54	Sim		Paciente em anticoagulação plena desde o dia anterior à IOT devido apresentar FA ao ECG. IOT em 26/07, com óbito no atendimento inicial.
CT-02	Feminino	75	103	157	Sim	Sim	Não	Dialítica	Não	83	+2176	6.9	64	1.2	7.43	99.4	30.1811	39.2	25.4	2.04	1.28		PSV	514		22	10	30	97	Anticoagulação profilática	26	24	24	Não		Não	Óbito				1.2	108	Sim	Não
CT-03	Masculino	69	91.5	178	Não												#DIV/0!														7	0	2	Não	Não	Não	Alta	Sim	Não	Não	6.1	141	Não	Não	Paciente com DRC estágio V agudizada, evolui com EAP e IAMSST. Alta com acompanhamento em ambulatório de diálise. Paciente com IgM + e IgG -, TC não sugestiva e dois PCRs (datas diferentes) negativos.
CT-04	Feminino	75	40	135	Sim	Não	Não	Não	Não	120		8.5	125	2.2	7.34	126.1	76.1301	55.7	29.7			Não	Espontâneo					96	97		22	7	5	Não	Não	Não	Alta	Não	Não	Sim			Sim	Não
CT-05	Feminino	82	56	150	Sim	Sim	Não	Não	Não	82	+226	8.7	195	1	7.51	60.4	66.2252	42.2	33.4	2.32	3.26	Sim	VCV	350		28	12	40	96		53	51	51	Não	Sim	Sim	Óbito				2.5	153	Sim	Não	Prona em 15/08, 22/08, 26/08. TQT 24/09
CT-06	Masculino	62	69	165	Sim	Não	Não	Não	Não	90		12.7	47	0.8			#DIV/0!					Não	Espontâneo			19		40	95	Anticoagulação profilática	31	8	6	Não	Não	Não	Alta	Não	Não	Sim	0.8	32	Sim	Sim
CT-07	Feminino	69	74	157	Sim	Não	Não	Não	Não			9.3	25	0.7	7.4	35.5	0	47.5	29.1	2.2	3.9	Não	Espontâneo							Anticoagulação plena	21	7	6	Não	Não	Não	Alta	Não	Não	Sim	0.8	32	Sim	Não
CT-08	Feminino	86	63	150	Não												#DIV/0!														2	0	1	Não	Não	Não	Óbito				2.6	102	Não	Não
CT-09	Feminino	72	98	155	Não	Sim	Sim	Não	Não	76	1123	7.2	47	0.5	7.44	82.9	36.1882	45	29.9	1.76	5.02	Não	VCV	380		22	10	30	96	Sem anticoagulação	26	25	25	Não	Não	Não	Óbito				1.7	123	Sim	Não
CT-10	Feminino	71	105	159	Sim	Não	Não	Não	Não	86		8.4	71	1			#DIV/0!				0.79	Não	Espontâneo					73	94	Anticoagulação plena	23	8	7	Não	Não	Sim	Ainda internado				0.5	15	Não	Sim	Relato de internação em outro hospital por COVID, com alta dia 6/08.Deu entrada no Iamspe dia 22/08 com o quadro de TEP(angio TC + para TEP). PCR COVID:negativos(26/08 e repetido dia 28/08). Sorologia COVID (02/09):IgM+/IgG+
CT-11	Feminino	65	65	160	Não	Sim	Não	Não	Não	60	+2000	10.6	51	1.2	7.35	93	75.2688	43	19.7	1.68	10.28	Sim	VCV	300		32	8	70	93	Anticoagulação profilática	53	30	24	Sim	Sim	Não	Alta	Não	Não	Não	1.2	41	Sim	Sim	Paciente apresentou hepatite devido uso de propofol
CT-12	Feminino	82	68	1.59	Não	Sim	Sim	Dialítica	Não	73	+667	8.5	244	1.6	7.43	96.5	31.0881	38.6	25.3	1.06	2.2	Não	PCV		12	24	6	30	96		20	16	16	Não	Não	Não	Óbito				1.4	185	Sim	Não
CT-13	Masculino	69	62	165	Não												#DIV/0!														14	10	10	Não	Não	Sim	Óbito				3.2	113	Sim	Não
CT-14	Feminino	77	100	154	Não	Sim	Sim	Dialítica	Não	75		8.9	137	1.4	7.31	69	86.9565	51	25	1.88		Não	VCV	400		25	14	60	92	Anticoagulação profilática	37	6	26	Não	Sim	Não	Óbito				2.2	46	Sim	Não	Paciente internada devido iam, na internação evolui com pnm nosocômios/covid. Sua admissão na uti ocorreu somente 30 dias após a interação. Após entrada na uti faleceu em 6 dias.
CT-15	Masculino	76	90	191	Sim	Não	Não	Não	Não	88		10.8	28	0.6			#DIV/0!					Não	Espontâneo			21		37	93	Extendida	30	6	4	Não	Não	Não	Alta	Não	Sim	Sim	0.7	26	Sim	Não	Internação prolongada por descontrole de DM após internação em leito de enfermaria e necessidade de manutenção do aporte de O2.
CT-16	Feminino	72	84	160	Não	Sim		Não	Não	70	+242	8.9	49	0.7	7.35	114.6	34.904	30.5	16.6	2.26	0.6	Sim	PSV		10	17	8	40	97	Anticoagulação profilática	29	21	21	Sim	Sim	Não	Óbito				6.3	205	Sim	Não
CT-17	Masculino	55	90	180	Não												#DIV/0!														15	11	11	Não	Não	Não	Óbito				4.1	315	Não	Não	Paciente com internação prolongada pela psquiatria com descompensação do transtorno bipolar, intoxicação por lítio e síndrome neuroleptica. PCR e sorologia para covid negativo em 2 ocasiões, além de TC não sugestiva.
CT-18	Masculino	76	72	158	Sim	Não	Não	Não	Não	92		11.8	60	0.6	7.42	96.7	0	38.5	24.5	1.72		Não	Espontâneo							Anticoagulação profilática	33	13	13	Não	Sim	Sim	Alta	Não	Não	Sim	0.7	26	Sim	Não
CT-19	Feminino	53	70	160	Sim	Não	Não	Não	Não	67		12.1	44	0.7	7.45	52	105.769	42.4	28.9	2.1	8.7	Não	Espontâneo					55	88	Anticoagulação profilática	21	07	9	Não	Sim	Não	Alta	Não	Sim	Não	0.7	23	Sim	Não
CT-20	Masculino	54	90	180	não	Sim	Sim	Não	Sim	79	+1782	8.3	64	0.4	7.52	60.9	90.312	43.8	35	1.35	3.51	Sim	PCV		14	20	10	55	92	Anticoagulação profilática	36	32	32	Sim	Sim	Não	Óbito				1.9	206	Sim	Não	PACIENTE INTERNOU NO HOSPITAL PARA REALIZAR NEUROCIRURGIA. NO ENTANTO, ANTES DA CIRURGIA FOI REALIZADO TC DE TORAX COM EVIDENCIA DE VIDRO FOSCO. REALIZADO CIRURGIA. E APÓS 2 DIAS INTUBADO DEVIDO DESSATURAÇÃO NA ENFERMARIA COVID.
CT-21	Masculino	69	55	177	Não												#DIV/0!														7	3	2	Não	Não	Não	Alta	Não	Não	Não	0.6	65	Não	Não
CT-22	Feminino	59			Sim												#DIV/0!														6	5	5	Não	Não	Não	Óbito				3.3	80	Sim	Não
CT-23	Feminino	76	83	145	não												#DIV/0!														10	10	10	Não	Não	Não	Óbito				1.1	108	Não	Não
CT-24	Masculino	63	65	168	Não												#DIV/0!														10	6	6	Não	Não	Não	Óbito				7.6	271	Sim	Não
CT-25	Masculino	60	70	170	Não	Sim	Sim	Dialítica	Não	89	-190	10.4	255	4.8	7.39	120	50	31.7	19.2	2.3	6.38	Não	PSV		10	28	8	60	98	Anticoagulação plena	55	36	35	Não	Sim	Não	Alta	Não	Não	Não	0.7	25	Sim	Não
CT-26	Feminino	66	68.5	164	Sim	Não	Não	Não	Não	78		11.4	43	1	7.46	77.5	94.1935	29.2	20.7	3.67		Não	Espontâneo					73	94	Anticoagulação profilática	15	4	3	Não	Não	Não	Alta	Não	Não	Não	1	43	Sim	Não
CT-27	Feminino	72	71.2		não	Sim		Dialítica	Não	85	-229	8.2	77	3.6	7.37	72.1	41.6089	31.9	18.3	1.98		Não	PSV		7		6	30	92		42	36	23	Não	Sim	Sim	Óbito				1.2	153	Sim	Não
CT-28	Feminino	70	57.4	1.5	Sim	Não	Não	Não-dialítica	Não	63		10.7	160	3	7.41	157	92.3567	50.1	31.7	2.77		Não	Espontâneo	3				145	99	Anticoagulação profilática	31	14	9	Não	Não	Não	Alta	Não	Não	Sim	1.82	53.1	Sim	Não
CT-29	Feminino	79			Sim	Sim	Sim	Não	Não	72	+238	7.8	121	0.8	7.39	82.8	54.3478	44.7	26.8	2.61	4.45	Não	VCV	400		26	12	45	96	Anticoagulação plena	27	27	27	Não	Sim	Não	Óbito				1	92	Sim	Não
CT-30	Feminino	64			Não	Sim	Sim	Não	Sim		+505	12.6	121	1.4	7.38	70.9	49.3653	33.4	19.7	3.26	2.36	Não	PSV	440		32	8	35	94	Anticoagulação profilática	22	17	17	Não	Sim	Sim	Óbito				7.2	336	Sim	Não	PACIENTE PRONADA NO D2. CHOQUE SEPTICO PULMONAR (PAV?) TENDO FEITO USO DE MERO, VANCO E POLI B
CT-31	Masculino	58	120.5	170	Sim												#DIV/0!														18	6	5	Não	Não	Não	Óbito				8.3	193	Sim	Não
CT-32	Masculino	63			Sim												#DIV/0!														8	8	8	Não	Não	Não	Óbito				6	196	Sim	Não
CT-33	Feminino	63	75	160	Não												#DIV/0!														12	10	10	Não	Não	Não	Óbito				2.5	153	Sim	Não
CT-34	Feminino	58	120		Sim												#DIV/0!														12	8	7	Sim	Sim	Não	Óbito				8.4	322	Sim	Não
CT-35	Feminino	67	73	1.62	Não												#DIV/0!														12	12	12	Sim	Não	Não	Óbito				2.2	220	Sim	Não
CT-36	Masculino	67	77.8	1.67	Não	Sim	Sim	Não-dialítica	Não	88	+1073	8.7	113	2.4	7.39	85.3	52.755	43.8	26.2	2.01	4.26	Não	VCV	450		26	10	45	97	Sem anticoagulação	45	23	20	Não	Sim	Não	Alta	Não	Não	Sim	1	30	Sim	Não	Fez TEP em 21/08
CT-37	Feminino	64	69	157	Não	Sim	Sim	Não	Não	90	2727	8.7	108	1.1	7.39	101.6	44.2913	40.3	24.3	3.18	3.22	Não	VCV	350		20	8	45	96	Anticoagulação profilática	38	35	31	Não	Não	Não	Óbito				2.1	47	Sim	Não	ex-tot 17/09, alta UTI em 21/09 / readm UTI 24/09 por choque séptico + re-tot
CT-38	Masculino	75	85	165	Sim												#DIV/0!														5	4	4	Não	Não	Não	Óbito				3.1	108	Sim	Não	D dimero maior que 35. Paciente não realizou angiotc
CT-39	Feminino	58	80	164	Sim	Não	Sim	Não	Não	104	-780	10.3	73	1	7.37	89.3	125.42	44.2	35.9	1.69	5.74	Não	Espontâneo					112	98	Anticoagulação profilática	84	27	13	Sim	Sim	Não	Ainda internado				0.7	31	Sim	Não	Segue internada
CT-40	Masculino	63	87	177	Sim	Sim	Sim	Não-dialítica	Sim	62	+1180	10.5	78	1.1	7.43	114	26.3158	49.1	32.3	1.55	17.35	Não	PCV		15	24	12	30	98	Anticoagulação profilática	67	65	61	Sim	Sim	Não	Óbito				3.5	120	Sim	Não
CT-41	Feminino	67	65	162	Sim	Sim	Sim	Dialítica	Não		+599	5.8	111	2.8	7.38	124.9	32.0256	41.5	24	2.98	6.28	Não	VCV	369		33	5	40		Anticoagulação profilática	46	15	16	Sim	Sim	Não	Óbito				2.8	111	Sim	Não	Registro de infarto sem Supra ST, com aumento progressivo de troponina, evolução para choque com livedo em membros e tronco e óbito no D16.
CT-42	Masculino	80			Não												#DIV/0!														5	4	4	Não	Não	Não	Óbito				2	77	Sim	Não
CT-43	Masculino	64			Sim	Não	Sim	Não	Não			12.3	27	0.7			#DIV/0!					Não						96	97	Anticoagulação profilática	28	8	4	Não	Não	Não	Alta	Não	Não	Não	0.8	18	Sim	Não
CT-44	Masculino	49	96		Não												#DIV/0!														7	4	4	Não	Não	Sim	Óbito				0.8	28	Sim	Não	Óbito por provável TEP.
CT-45	Masculino	63			Sim	Sim	Não	Dialítica	Sim	82	+2990	7.6	97	3.4	7.31	123.4	48.6224	44.3	22	1.3	24.8	Não	VCV	400		25	10	60	93		21	20	20	Não	Sim	Não	Óbito				4.3	102	Sim	Não
CT-46	Masculino	68	54	172	Sim												#DIV/0!														7	2	2	Não	Sim	Não	Óbito				7.4	107	Sim	Não
CT-47	Feminino	73			Sim	Sim	Sim	Não-dialítica	Não	75	+840	9.1	204	1.7	7.47	94.9	52.687	48.7	35	2.54	2.27	Não	VCV	350		25	8	50	96	Anticoagulação plena	18	17	17	Não	Sim	Não	Óbito				2.3	269	Sim	Não
CT-48	Feminino	53	260	155	não												#DIV/0!														8	0	7	Não	Não	Não	Óbito				2.8	192	Não	Não	devido obesidade, paciente apresentou dificulades técnicas na coleta de exames arteriais. Havendo falhas de cateterização arterial ao longo do manejo.
CT-49	Masculino	53	58	165	Não	Não	Não	Não	Não	95		13.5	33	0.6			#DIV/0!					Não	Espontâneo			17		35	94	Anticoagulação profilática	21	8	7	Não	Sim	Não	Alta	Não	Não	Não	0.7	30	Sim	Não
CT-50	Feminino	75	90	1.57	Não												#DIV/0!														26	16	06	Não	Sim	Não	Alta	Não	Não	Sim	0.5	20	Não	Não	Não colhido PCR para COVID. TC da admissão pós IOT não evidenciou padrão sugestivo de COVID, porém com tubo traqueal seletivo à direita com atelectasia total do pulmão esquerdo.
CT-51	Masculino	70	50	177	Não												#DIV/0!														12	4	5	Não	Não	Não	Alta	Não	Não	Não	1.1	27	Não	Não
CT-52	Feminino	68	91	160	Não	Sim	Sim	Não	Sim	63	-1740	9.4	40	0.6	7.48	86	46.5116	46	33	1.04	1.99	Não	VCV	330		23	6	40	90	Anticoagulação profilática	39	31	23	Sim	Sim	Não	Óbito				1.1	89	Sim	Não
CT-53	Masculino	81	70	170	Não	Não	Não	Não	Não	93		12.2	46	0.8			#DIV/0!					Não	Espontâneo						94	Anticoagulação profilática	16	8	5	Não	Não	Não	Alta	Não	Não	Não	0.8	46	Sim	Não
CT-54	Masculino	71	84	175	Não												#DIV/0!														10	9	9	Não	Não	Não	Óbito				6.8	344	Sim	Não
CT-55	Masculino	65	88	165	Sim	Não	Não	Dialítica	Não	106	+1822	8.7	189	5.6	7.28	132.2	16.6415	41	19.1	2.81	4.01	Não	Espontâneo					22	97	Sem anticoagulação	106	15	12	Não	Não	Não	Alta	Sim	Não	Não	2.6	51	Sim	Não	Paciente sofreu IOT em 06/05/2020 sendo extubado em 18/05/2020 recebendo alta para enfermaria. Em 05/06/2020 foi reintubado por provável infecção pulmonar nosocomial secundária com rebaixamento de NC e quadro de PNM
CT-56	Masculino	68	65.2	160	Sim												#DIV/0!														23	8	6	Não	Sim	Não	Alta	Não	Não	Não	0.6	36	Sim	Não
CT-57	Masculino	72			Sim												#DIV/0!														11	5	5	Não	Sim	Sim	Óbito				6.6	131	Sim	Não	Paciente após transporte apresentou pcr na uti após alguns minutos. Na angiotc apresentou sinais de tep e iot seletiva
CT-58	Masculino	47	65.8	175	Sim	Não	Não	Não	Não								#DIV/0!													Anticoagulação profilática	23	9	8	Não	Não	Não	Alta	Não	Não	Não	1	26	Não	Não
CT-59	Masculino	75	76	190	Sim												#DIV/0!														14	13	13	Não	Não	Não	Óbito				3.9	274	Sim	Não	PACIENTE COM SUSPEITA DE SINDROME TROMBOGENICA DA MICROCIRCULAÇÃO INDUZIDA POR COVID - NECESSIDADE DE ANTICOAGULAÇÃO PLENA
CT-60	Feminino	76			Sim												#DIV/0!														11	11	11	Não	Sim	Não	Óbito				2.6	266	Sim	Não	Evoluindo para IRA dialitica no 12o dia
CT-61	Masculino	48	75	160	Não												#DIV/0!														16	10	10	Não	Não	Não	Óbito				7.7	274	Sim	Não
CT-62	Feminino	56	73.9	163	Não												#DIV/0!														1	1	1	Não	Não	Sim	Óbito						Não	Não	Dispneia por TEP prévio, evoluiu com PCR. TRR chamado com PCR já em andamento
CT-63	Masculino	78	65	170	não												#DIV/0!														31	0	21	Sim	Não	Não	Óbito				2.8	271	Não	Não	IOT POR TB GANGLIONAR E SUSPEITA LINFOMA/CARCINOMA PULMONAR
CT-64	Masculino	84	56	160	Não												#DIV/0!														15	5	6	Não	Não	Não	Óbito				1.7	54	Não	Não
CT-65	Feminino	74	56	150	não	Sim	Sim	Não-dialítica	Não	55	+674						#DIV/0!					Sim	PCV		16	24	6	25	94	Anticoagulação plena	70	69	69	Sim	Sim	Não	Óbito				2.1	102	Não	Não
CT-66	Feminino	65			Não	Não	Não	Não	Não			11	25	0.6			#DIV/0!				2.76	Não	Espontâneo					86	96	Anticoagulação plena	29	6	6	Não	Não	Não	Alta	Não	Não	Não			Sim	Não
CT-67	Masculino	73	70	165	não												#DIV/0!														42	0	7	Não	Não	Não	Óbito				3.1	191	Sim	Não	ANGIOTOMOGRAFIA (20/08) NORMAL
CT-68	Masculino	59	80	175	Sim	Sim	Sim	Não	Não	127	753	9.7	70	0.9	7.44	121	49.5868	37.4	25.2	1.81	2.42	Não	VCV	560		22	10	60	95	Anticoagulação plena	44	42	42	Sim	Não	Sim	Óbito				4.9	185	Sim	Sim
CT-69	Feminino	69	60	1.64	Não	Sim	Não	Dialítica	Não	87	+3005	8.3	85	2.5	7.36	77.5	51.6129	49.3	27.4	1.03		Não	VCV	350		22	12	40	98	Anticoagulação profilática	82	48	42	Sim	Sim	Não	Ainda internado				2.1	38	Sim	Não	Paciente segue internada tratando sequelas devido ao prolongado tempo de internação acamada (escaras, neuropatia do doente crítico) AVCi interrogado durante a internação Falha de extubação em 09/09, sendo realizada traqueostomia em 11/09. Traqueostomia retirada em 20/10. Internação em uti entre 06/08-17/09, sendo reinternada na uti em 21/09 até 26/09.
CT-70	Feminino	80	101	165	Não												#DIV/0!														5	4	4	Não	Não	Não	Óbito				4.3	100	Não	Não
CT-71	Feminino	66	70	170	Não	Sim	Sim	Não	Não	64	+270	10.2	72	0.9	7.43	83.3	42.0168	41.9	27.4	1.84	2.51	Não	VCV				10	35	96	Anticoagulação profilática	47	46	42	Sim	Sim	Não	Óbito				0.7	53	Sim	Não
CT-72	Masculino	76	92	170	Sim												#DIV/0!														11	0	1	Não	Não	Não	Óbito				1.2	62	Não	Não	ÓBITO APÓS 1H30 DA IOT / VAGA DE UTI NEGADA / TC DE TORAX COM ACHADOS SUGESTIVOS DE COVID - CONFIRMAÇÃO LAB NÃO REALIZADA
CT-73	Masculino	53			Sim	Sim	Não	Não-dialítica	Não	93	+1436	9.7	115	1.5	7.49	72	55.5556	40	30	1.6	8.57	Não	PSV	670		17	10	40	96	Anticoagulação profilática	31	19	17	Sim	Sim	Não	Alta	Não	Não	Sim	1.2	44	Sim	Não
CT-74	Masculino	64	69	165	Não	Não	Não	Não	Não	100		13.6	24	0.7	7.46	52.4	164.122	36.5	25.4	2.61	0.7	Não	Espontâneo			21		86	96	Sem anticoagulação	58	36	32	Não	Não	Não	Óbito				1.1	100	Sim	Não	primeira IOT 9 dias (10 dias de UTI) / segunda IOT 23 dias (26 dias de UTI)
CT-75	Feminino	69	60	163	Não												#DIV/0!														16	2	2	Não	Não	Não	Óbito				1.3	50	Não	Não
CT-76	Masculino	74	70.4	175	Sim												#DIV/0!														19	11	11	Não	Sim	Não	Óbito				3.6	150	Sim	Não
CT-77	Masculino	71	189	169	não												#DIV/0!														5	0	5	Não	Não	Não	Óbito				1.6	92	Não	Não	TC de torax não realizada devido a obesidade mórbida / vaga na UTI negada (permaneceu na emergência durante internação)
CT-78	Masculino	69	84.7	175	Sim	Não	Sim	Dialítica	Não	105	+292	7.7	176	1.9	7.4	85	117.647	36	20	1.75	5.3	Não	Espontâneo	5		18		100	99	Anticoagulação profilática	60	24	18	Sim	Sim	Não	Óbito				2	102	Sim	Não
CT-79	Masculino	64	94	176	Sim												#DIV/0!														6	4	4	Não	Não	Não	Óbito				2	128	Sim	Não	PACIENTE APRESENTOU IAM NO D3 EVOLUINDO A OBITO NO MESMO DIA
CT-80	Masculino	74	65	165	Não												#DIV/0!														14	4	1	Não	Não	Não	Óbito				4.3	249	Sim	Não	Paciente internou para realizar uma nefrectomia devido tu renal(20/06) Ficou internado 4 dias na uti pós operatória e após ficou no leito enfermaria. No dia 3/7 trr foi chamado devido deterioração clínica. Paciente apresentou pcr revertido em 1 ciclo. Após algumas horas paciente apresentou novo pcr na enfermaria evoluindo para óbito. Sem ir para uti
CT-81	Feminino	73	54	158	Não												#DIV/0!														8	8	8	Não	Não	Não	Óbito				1.4	214	Sim	Não
CT-82	Feminino	79	60	160	Sim												#DIV/0!														20	8	6	Não	Não	Não	Alta	Não	Sim	Sim	0.5	42	Sim	Não	Pronou no D0 (uma única vez). Fez arritimia durante internação - Uso de amidarona.
CT-83	Masculino	72			Sim												#DIV/0!														15	0	13	Não	Não	Não	Óbito				6.4	172	Não	Não	Paciente considerado sem prognóstico para internação em UTI.
CT-84	Feminino	68	106.8	159	Sim	Sim	Sim	Dialítica	Não	91	1602	9.8	111	1.7	7.28	83.5	89.8204	48.8	22.6	3.2	3.23	Não	VCV	400		30	14	75	97	Anticoagulação plena	19	18	18	Não	Não	Não	Óbito				1.9	118	Sim	Não
CT-85	Feminino	64			não	Sim	Sim	Dialítica	Não	54	+685	11.3	142	1.5	7.33	82	30.4878	44.6	23.4	2.34	4.08	Não	PCV		12	22	6	25	96	Anticoagulação plena	26	21	21	Não	Sim	Não	Alta	Não	Sim	Sim	1.3	52		Não
CT-86	Masculino	66			Não												#DIV/0!														2	0	1	Não	Não	Não	Óbito				0.8	79	Não	Não	Paciente com IgM+ e IgG+, porém PCR negativo. Evolui com nova PCR em AESP 2 horas após IOT, com óbito após 5 ciclos.
CT-87	Masculino	66	86	164	Não												#DIV/0!														46	8	8	Não	Sim	Não	Óbito				2.4	188	Sim	Não
CT-88	Masculino	70	62	158	Sim	Sim	Não	Não-dialítica	Não	80	2000	7.8	120	1.3	7.49	85.1	41.1281	43.1	32.3	1.34	3.11	Não	PSV			20	6	35	97	Anticoagulação profilática	96	92	92	Sim	Sim	Não	Óbito				2.1	258	Sim	Não
CT-89	Masculino	75	58	165	Sim	Sim	Sim	Dialítica	Não	84	-763	8.4	176	2.8	7.29	70	100	61	29.5	3.52		Não	PCV				8	70		Anticoagulação plena	24	21	21	Não	Sim	Não	Óbito				2.8	176	Sim	Não
CT-90	Masculino	60			Sim	Sim	Sim	Não-dialítica	Não	78	+466	8.6	117	1.5	7.43	67.6	66.568	34	22.3	2.21	5.91	Não	PCV		15	25	14	45	92	Anticoagulação plena	19	19	19	Não	Sim	Não	Óbito				4.4	234	Sim	Não
CT-91	Masculino	71	73	170	Sim												#DIV/0!														9	8	6	Sim	Não	Não	Óbito				1.3	107	Não	Não	ex-tot 09/07/2020 / re-tot 11/07/2020
CT-92	Feminino	58	66	165	Sim												#DIV/0!														23	12	11	Sim	Sim	Não	Alta	Não	Não	Sim			Sim	Não
CT-93	Feminino	60	76	1.58	Sim	Não	Não	Não	Não	77							#DIV/0!					Não	Espontâneo			26		65	92	Anticoagulação plena	16	6	5	Não	Não	Sim	Alta	Não	Não	Sim	0.6	27	Sim	Não
CT-94	Masculino	67			Sim	Não	Não	Não	Não	80							#DIV/0!					Não	Espontâneo								14	8	6	Não	Não	Não	Alta	Não	Não	Sim	0.7	64	Sim	Não	sorologia positiva igm e igg, nao positivou nenhum dos 2 PCR. TC sugestiva
CT-95	Feminino	65	103.1	154	Sim	Sim	Não	Não	Não	81	+100	11.2	63	0.7	7.27	57.1	87.5657	77.5	35.3	1.78		Não	PSV		12	37	10	50	92	Anticoagulação profilática	33	31	31	Não	Sim	Não	Óbito				0.8	109	Sim	Não
CT-96	Feminino	79	48	150	não												#DIV/0!														5	0	0	Não	Não	Não	Óbito				2.8	154	Não	Não	Paciente fez teste rápido na admissão apresentando IgM+/IgG+ para COVID. PCR para COVID não apresenta resultado.TC de torax é sem contraste e não evidencia consolidação em parênquima pulmonar ou acometimento difuso de intersticio pulmonar,estando evidente apenas estrias fibroatelectásicas em bases e derrame pleural bilateral.
CT-97	Feminino	81			Sim	Sim	Sim	Dialítica	Não	107	2100	7.2	105	1.5	7.35	66	53.0303	49.1	26.8	2.26		Não	VCV	350		29	10	35	94	Anticoagulação plena	26	25	25	Não	Não	Sim	Óbito				2.8	221	Sim	Não
CT-98	Feminino	74	79.8	150	Sim	Sim	Não	Não	Não	83		8.7	99	1	7.341	104.3	38.3509	59.1	31.3	1.92	3.81	Não	VCV	340		26	7	40	98	Anticoagulação plena	51	0	18	Não	Não	Não	Alta	Não	Não	Não	0.7	32	Sim	Não	Paciente submetida a colectomia direita laparotomica por neoplasia de cólon metastática. Equipe dos cuidados paliativos e da UTI optaram por manter apenas medidas paliativas, porém família e equipe da gastrocirurgia contrários a essa conduta por tumor ser responsivo a QT. Paciente mantida em leito de enfermaria durante toda internação.
CT-99	Masculino	67	87	175	Não	Não	Não	Não	Não	110		8.6	22	0.9			#DIV/0!					Não	Espontâneo					24	99	Anticoagulação profilática	44	14	3	Não	Não	Não	Alta	Não	Não	Não	1	24	Não	Não
CT-100	Feminino	50			Sim	Não	Não	Não	Não	87		10.6	35	0.6	7.4	80	120	39.9	24.5			Não						96	97	Anticoagulação profilática	20	9	3	Não	Não	Não	Alta	Não	Não	Não	0.6	35	Sim	Não
CT-101	Feminino	87	82	1.72	Não	Sim	Não	Não-dialítica	Não			7.7	205	1.7	7.37	39.9	100.251	33.2	18.9	1.91	15.7	Não	PCV		14	20	6	40	96	Anticoagulação plena	40	0	27	Não	Não	Não	Óbito				1.3	187	Sim	Não
CT-102	Masculino	80			Não	Sim	Sim	Não-dialítica	Não	61		11.2	189	2.1	7.195	73.7	88.1954	76.1	28.7	2.61	2.02	Não	VCV	395		26	8	65	93	Anticoagulação profilática	21	17	17	Não	Não	Não	Óbito				4.7	302	Sim	Não
CT-103	Masculino	82	105	172	Sim												#DIV/0!														12	9	9	Não	Não	Não	Óbito				2.9	276	Sim	Não
CT-104	Feminino	52			Não												#DIV/0!														2	0	1	Não	Não	Não	Óbito				3.7	197	Não	Não	Paciente c 2 dias de internacao. 1 dia de iot. Obito no 2o dia de IH
CT-105	Feminino	74	140		não												#DIV/0!														13	0	1	Não	Não	Sim	Óbito				2.7	88	Não	Não	Paciente deu entrada no hospital no dia 26/05. Ficou na enfermaria por alguns dias até deterioração do quadro clínico necessitando iot no dia 6/6. Não realizou tc provavelmente devido obesidade e instabilidade hemodinâmica. Solicitada vaga na uti, porém, a mesma faleceu antes da vaga ser cedida. Teste para covid negativos. Não realizou exames pos iot. Estava em suspeita de tep.
CT-106	Feminino	63	64	159	Não	Não	Não	Não	Não	83		10.1	35	0.7			#DIV/0!				3.13	Sim	Espontâneo							Sem anticoagulação	16	8	7	Não	Não	Não	Alta		Não	Sim	0.7	35	Sim	Não
CT-107	Feminino	56			Não												#DIV/0!														11	1	1	Não	Não	Não	Óbito				2.7	99	Sim	Não	Intercorrência no transporte para uti : falha do ventilador de transporte
CT-108	Masculino	76			Sim	Sim	Não	Não-dialítica	Não	90	+107	8.6	109	0.8	7.41	118.9	37.8469	32.9	20.5	2		Não	VCV	340		21	10	45	97	Anticoagulação profilática	40	40	40	Não	Sim	Não	Óbito				1.8	181	Sim	Não
CT-109	Feminino	77	60	150	Sim	Não	Não	Não	Não	96		11.1	33	0.8	7.43	65.5	170.992	36.2	23.8	3.2	2.09	Não	Espontâneo			20		112	98	Anticoagulação profilática	19	4	3	Não	Não	Não	Alta	Não	Não	Não	0.8	33	Sim	Não	ALTA EM 20/06/2020
CT-110	Masculino	68	98	167	Não	Sim	Não	Não-dialítica	Não		-304	7.4	151	2.7	7.42	71.3	56.101	39	25.1	2.37	1.39	Não	PSV		9	28	8	40	95	Anticoagulação plena	48	29	28	Sim	Sim	Não	Óbito				1	29	Sim	Não	Óbito por TEP? Estava tratando infecção de corrente sanguínea na enfermaria, aguardando término de tratamento para alta hospitalar.
CT-111	Masculino	80			Não												#DIV/0!														6	0	5	Não	Não	Não	Óbito						Não	Não	Paciente Internado por cirrose hepática e ICC descompensada, intubado pela equipe da clínica médica por TCE (queda da própria altura) intrahospitalar. TRR realizou apenas transporte para TC de tórax e passagem de acesso venoso central (sem intercorrências)
CT-112	Masculino	70	74	170	Sim												#DIV/0!														13	4	4	Não	Não	Não	Óbito				7.8	193	Sim	Não
CT-113	Masculino	73	105	178	Não												#DIV/0!														10	9	9	Não	Não	Não	Óbito				3.2	157	Não	Não	Paciente com insuficiência respiratória decorrente de insuficiência cardíaca perfil B descompensada, possivelmente associada a bronchopneumonia
CT-114	Feminino	64	60	148	Sim	Sim	Não	Não	Não	119	+62	7.9	110	0.9	7.42	39.3	76.3359	31	19.9	3.09	1.09	Sim	Espontâneo		8	30	5	30		Anticoagulação profilática	32	23	23	Sim	Sim	Não	Óbito				2.4	168	Sim	Não
CT-115	Masculino	76	70	160	Não												#DIV/0!														0	0	0	Não	Não	Não	Óbito				1.29		Sim	Não	Paciente recebeu alta de internação por Covid 19, dando entrada em emergência hospitalar 23 dias após alta. Na ocasião apresentou Insuficiência Respiratória Aguda, foi atendido pelo Time de Resposta Rápida. Evolui a óbito durante atendiemento.
CT-116	Masculino	66			Sim	Sim	Não	Não-dialítica	Não	80	+1681	8.3	122	1.7	7.419	111	54.0541	45	28.5	1.41	1.82	Não	PSV		15	30	10	60	85	Anticoagulação plena	21	19	19	Não	Sim	Não	Óbito				3.7	113	Sim	Não
CT-117	Masculino	67	65	170	Não	Sim	Não	Dialítica	Não	111	+61	10.1	161	2.3	7.43	93	43.0108	45	29	2.23		Não	PCV		15	18	6	40	97	Anticoagulação profilática	49	22	18	Não	Sim	Não	Alta	Não	Não	Sim	0.6	26	Não	Não	Internado por dpoc exacerbado
CT-118	Feminino	51	80	160	Não	Não	Não	Não	Não			11.4	26	0.8			#DIV/0!				3.08	Não	Espontâneo							Anticoagulação profilática	18	10	8	Não	Não	Não	Alta	Não	Não	Sim	0.8	26	Não	Não
CT-119	Masculino	64			Sim	Sim	Sim	Dialítica	Não	68	117	7.2	131	6.5	7.071	86.1	92.9152	84.9	24.1	1.92	18.02	Não	PSV	430		12	8	80	100	Sem anticoagulação	32	29	29	Não	Sim	Sim	Óbito				7.9	129	Sim	Não
CT-120	Masculino	73	82.7	177	Sim	Não	Não	Não	Não	100		13.4	51	0.7	7.4	128	18.75	44	27.4		19.82	Não	Espontâneo			18		24	97	Anticoagulação plena	22	6	5	Não	Não	Sim	Alta	Não	Não	Sim	0.8	35	Sim	Não
CT-121	Masculino	80	55	170	Não												#DIV/0!														4	0	1	Não	Não	Não	Óbito				1.8	100	Sim	Não
CT-122	Masculino	69	88	182	Não	Não	Não	Dialítica	Não								#DIV/0!					Não	Espontâneo							Anticoagulação profilática	38	32	28	Sim	Sim	Não	Óbito				3.6	184	Sim	Não
CT-123	Masculino	73	62	171	Não	Sim	Não	Não-dialítica	Não	108	-698	12.2	118	1.3	7.39	200.6	0	44.7	26.8	1.99		Não	Espontâneo							Anticoagulação profilática	22	19	17	Não	Sim	Não	Óbito				1.3	118	Sim	Não
CT-124	Masculino	52			Sim	Não	Não	Não	Não	72	-160	12.3	74	0.6	7.45	201.5	32.2581	36.3	24.7	2.2	4.92	Não	Espontâneo					65	92	Anticoagulação profilática	45	17	10	Sim	Não	Não	Alta	Não	Não	Não	0.6	32	Sim	Não
CT-125	Masculino	80	64	172	não	Sim	Não	Não-dialítica	Não	77	-310	7.2	111	2.9	7.42	124.6	24.077	38.6	25	1.74		Sim	PSV		9	14		30	95	Anticoagulação profilática	49	19	18	Sim	Sim	Não	Óbito				2.7	108	Não	Não
CT-126	Feminino	93	55.8	136	Não												#DIV/0!														8	3	1	Não	Não	Não	Óbito				3.6	178	Sim	Não	Obito na IOT do TRR
CT-127	Masculino	72	70	164	Não												#DIV/0!														13	12	12	Sim	Não	Sim	Óbito				4.1	271	Sim	Sim	Após extubação evolui com FAARV, aumento de MNM e TEP, necessitando de heparinização plena em BIC e reIOT.
CT-128	Masculino	72	80.6	178	Sim	Não	Não	Não	Não	90		13.4	60	0.6			#DIV/0!					Não	Espontâneo					35	98	Anticoagulação profilática	33	9	5	Não	Não	Não	Alta	Não	Não	Não	0.9	26	Sim	Não
CT-129	Masculino	70	82	180	Sim												#DIV/0!														9	5	3	Não	Não	Sim	Óbito				0.7	71	Sim	Não
CT-130	Feminino	65	80	160	Não												#DIV/0!														11	4	2	Não	Não	Não	Alta	Não	Não	Não	0.8	58	Sim	Não
CT-131	Feminino	60	152	154	Sim	Sim	Não	Não	Não	84	+264	8.4	97	1	7.28	133.5	41.1985	46.2	25.7	3.32	15.99		VCV	340		34	10	55	98	Anticoagulação profilática	34	34	34	Sim		Não	Óbito				1.5	84	Sim	Não	Pronada 5 vezes durante a internação, sem resultado satisfatório(apenas um prona no D7,demais em dias aleatórios).Extubada dia 02/06 e reintubada no mesmo dia, com registro de broncoaspiração. TVP de MIE em 08/06.Óbito em 13/06.
CT-132	Masculino	82	78	153	Sim												#DIV/0!														6	6	6	Não	Não	Não	Óbito				2.9	118	Sim	Não	PACIENTE FALECIDO NO D6 DE INTERNAÇÃO
CT-133	Masculino	46	105	174	Sim	Não	Não	Não	Não			13	61	1.1			#DIV/0!					Não	Espontâneo							profilática estendida	18	10	8	Não	Não	Sim	Alta	Não	Não	Sim	1.1	61	Sim	Não
CT-134	Masculino	58	160	183	não												#DIV/0!														12	11	11	Não	Não	Sim	Óbito				6.2	286	Sim	Não
CT-135	Masculino	89			Não												#DIV/0!														13	8	8	Não	Não	Não	Óbito				6.9	293	Sim	Não	PACIENTE FALECIDO NO D6 DE INTERNAÇÃO DA UTI
CT-136	Masculino	65			Não												#DIV/0!														10	8	8	Não	Não	Não	Óbito				3	89	Sim	Não
CT-137	Masculino	36	180	180	Não	Sim	Sim	Não	Não	78	+963	11	74	0.8	7.47	113.2	30.9187	47	34.1	3.21	7.76		PSV		7	22	9	35	98	Anticoagulação plena	41	17	15	Não	Não	Sim	Alta	Não	Não	Sim	0.5	14	Sim	Não
CT-138	Masculino	82			Sim												#DIV/0!														7	0	1	Não	Não	Não	Óbito				2.1	73	Sim	Não	Paciente sofreu IOT na enfermaria, evoluindo com 3 PCR após IOT, voltando à RCE. Negado vaga de UTI. Obito 6h após IOT aproximadamente
CT-139	Feminino	64	70	1.66	Sim	Não	Não	Não	Não	83					7.36	57.9	148.532	35	19.6	1.22		Não	Espontâneo					86	96		17	7	6	Não	Sim	Não	Alta	Não	Não	Sim	0.9	71	Sim	Não
CT-140	Masculino	72			Sim												#DIV/0!														16	12	12	Não	Sim	Não	Óbito				4.9	202	Sim	Não
CT-141	Masculino	86			Não												#DIV/0!														4	3	3	Não	Não	Não	Óbito				5.9	232	Não	Não
CT-142	Feminino	62	78	170	Sim												#DIV/0!														16	8	6	Não	Não	Não	Alta	Não	Não	Não	0.6	37	Sim	Não
CT-143	Feminino	70	65	158	Não												#DIV/0!														21	5	3	Não	Não	Não	Óbito				0.7	39	Não	Não
CT-144	Feminino	59	90	160	Sim	Sim	Não	Não	Não	96	+100	10.7	54	0.7	7.518	67.3	44.5765	43.4	34.5	2.05	14.32	Não	PSV	650	8	23	8	30	96	Extendida	31	16	14	Não	Sim	Sim	Alta	Não	Não	Sim	0.7	32	Sim	Não	Alta com rivaroxabana devido ao TEP
CT-145	Feminino	58	119.6	111.9	Sim												#DIV/0!														13	12	12	Não	Não	Não	Óbito				0.8	86	Sim	Não
CT-146	Masculino	58			Sim	Não	Não	Não	Não	93		11.1	58	0.7			#DIV/0!					Não	Espontâneo			20		32	95	Anticoagulação profilática	26	16	14	Não	Sim	Não	Alta	Não	Não	Não	0.9	23	Sim	Não
CT-147	Feminino	64	72	168	Não	Sim	Não	Não	Não	70	-476			0.5	7.49	82.6	42.3729	21.5	16.2	0.69		Sim	PSV	590	10	19	8	35	94	Anticoagulação profilática	64	31	23	Sim	Não	Não	Alta	Não	Não	Sim	0.5	26	Sim	Não
CT-148	Masculino	72	95	180	Sim												#DIV/0!														3	2	2	Não	Não	Não	Óbito				3.4	100	Sim	Não	Obito antes de D3
CT-149	Masculino	75	50	160	Não							12.9	81	0.5	7.44	100	50	43	28.6	2.9	2.14	Não	PSV	466	12	22	10	50	96	Anticoagulação profilática	72	24	22	Sim	Sim	Não	Alta	Não	Sim	Não	0.4	34	Sim	Não	Broncoaspiração com necessidade de re-iot
CT-150	Masculino	59	115	170	Sim	Sim	Não	Dialítica	Não	100		12.7	286	4.5	7.38	115.8	96.7185	31.4	18.4	2.5	9.31	Não	Espontâneo	3				112	98	EVOLUIU COM TEP	23	12	11	Não	Sim	Sim	Alta	Sim	Não	Sim	2.4	87	Sim	Não
CT-151	Masculino	58	112	185	Sim	Sim	Sim	Dialítica	Não	60	+2080	9.4	95	3.6	7.31	85	64.7059	45.8	22.6	1.89	6.27	Não	VCV	550		27	10	55	95	Anticoagulação plena	19	19	19	Não	Sim	Sim	Óbito				4.1	90	Sim	Não
CT-152	Masculino	53	75	165	Sim	Não	Não	Dialítica	Não	65		9.1	206	4.2			#DIV/0!			2.49		Não	Espontâneo	3		88				Anticoagulação profilática	55	0	10	Não	Não	Não	Alta	Sim	Não	Não	1.7	48	Sim	Não	Paciente entubado no PS- nao foi para uti. Dados do sapsIII baseado na internacao PS apos iot
CT-153	Masculino	62	65	1.64	Sim												#DIV/0!														13	12	12	Não		Não	Óbito				2	119	Sim	Não
CT-154	Masculino	58	80	180	Sim	Não	Não	Não	Não			12.1	42	1			#DIV/0!				31.19	Não	Espontâneo							Anticoagulação plena	24	11	7	Não		Sim	Alta	Não	Não	Sim	1	37	Sim	Não
CT-155	Masculino	68			Sim												#DIV/0!														4	3	3	Não	Não	Não	Óbito				4.9	105	Sim	Não	evolui com FA de alta resposta
CT-156	Masculino	65	95	177	Sim	Sim	Sim	Dialítica	Não	96	+1618	9.4	135	5.5	7.27	84.3	59.312	45.5	20.4	2.22	12.4	Não	PSV		13	18	10	50	97	Anticoagulação profilática	18	16	16	Não	Sim	Não	Óbito				6	134	Sim		Extubado no D4 e reintubado no D5.
CT-157	Masculino	71	107.1	170	Não												#DIV/0!														33	32	26	Não	Não	Não	Óbito				3.8	323	Não	Não	Paciente com ICC prévio, intubado pelo TRR com suspeita de COVID, porém confirmou-se EAP e não covid
CT-158	Feminino	67	70	160	Não	Não	Não	Não	Não	70		11	38	0.7	7.35	122	59.8361	55	30	3.36	2.16	Não	Espontâneo					73	94	Anticoagulação profilática	41	13	7	Não	Não	Não	Alta	Não	Sim	Não	0.7	7	Sim	Não
CT-159	Feminino	69	57	151	Sim	Sim	Não	Não	Não	69	-124	10.6	49	0.5	7.48	87	40.2299	42	30	2.85	1.04	Sim	PSV	340		22	10	35	97	Anticoagulação profilática	30	16	12	Sim	Não	Não	Alta	Não	Não	Sim	0.6	24	Sim	Não
CT-160	Masculino	63	78	172	Sim												#DIV/0!														5	4	4	Não	Não	Não	Óbito				2.6	69	Sim	Não
CT-161	Feminino	79	58		Sim												#DIV/0!														15	11	10	Sim	Não	Não	Óbito				4.8	257	Sim	Não	PACIENTE EVOLUIU A OBITO NO D 15
CT-162	Feminino	63	83	160	Sim	Não	Não	Não	Não						7.465	62.8	0	38.9	27.4	2.13		Não	Espontâneo						94	Anticoagulação plena	17	4	3	Não	Não	Não	Alta	Não	Não	Sim	0.9	53	Sim	Não
CT-163	Masculino	34	105	175	Sim												#DIV/0!														8	8	8	Não	Não	Não	Óbito				3.9	67	Sim	Não
CT-164	Masculino	75	80.6	170	Sim												#DIV/0!														6	6	6	Sim	Não	Não	Óbito				3.5	237	Sim	Não	Paciente proveniente de outro serviço hospitalar, sem dados de internação prévia. Após extubação em UTI, evolui com rebaixamento do nível de consciência, choque e necessidade de reIOT, realizada com sucesso após segunda tentativa por médico plantonista. Apresentou broncoaspiração durante procedimento e PCR em AESP.
CT-165	Masculino	32	94	180	Sim	Não	Não	Não	Não				29	0.8	7.41	68.3	140.556	35.7	22.2	2.36		Não	Espontâneo					96	97	Anticoagulação profilática	26	6	4	Não	Não	Não	Alta	Não	Não	Sim	29	0.8	Sim	Não
CT-166	Masculino	73	95	173	Sim												#DIV/0!														7	7	7	Não	Sim	Não	Óbito						Sim	Não	SUSPEITA DE TEP, MAS NÃO CONFIRMADO POR ANGIOTC
CT-167	Feminino	74	58	140	Sim	Sim	Sim	Dialítica	Não	71	3200	7.8	209	5.4	7	52.9	189.036	105.5	25.2	2	9.5	Não	VCV	266		37	10	100	64	Anticoagulação profilática	16	15	15	Não	Não	Não	Óbito				5.4	209	Sim	Não
CT-168	Masculino	71			Sim	Sim	Sim	Dialítica	Não	63		9.4	230	2.2	7.39	125.4	23.9234	34.9	20.6	2		Não	PSV		14		8	30	98	Anticoagulação profilática	33	33	33	Não	Sim	Não	Óbito				2.4	194	Sim	Não
CT-169	Feminino	56	56	162	Sim	Não	Sim	Não	Não	84	-341	7.6	35	0.4	7.46	85.3	92.6143	34.2	24	1.68		Não						79	95	Anticoagulação plena	70	62	47	Sim	Sim	Não	Óbito				0.3	25	Sim	Não
CT-170	Masculino	74	81	172	Sim	Sim	Sim	Não-dialítica	Não	74	+500	9.7	186	1.7	7.39	93	43.0108	37	22	1.78		Não	VCV	520		28	10	40	98	Anticoagulação profilática	51	46	46	Não	Sim	Não	Óbito				2.4	237	Sim	Não
CT-171	Masculino	68			Não	Sim	Não	Dialítica	Não	84	+803	7.7	141	3.8	7.38	110.9	36.0685	33.2	19.3	2.47		Não	PCV		12	16	6	40	100	Anticoagulação profilática	26	24	25	Não	Não	Não	Óbito				3.2	113	Sim	Não
CT-172	Feminino	63	95	150	Não	Sim	Sim	Não	Não	123	-483	8.5	33	0.4	7.48	132.7	30.1432	39.6	29.4	1.32		Não	VCV	330		30	12	40	97	Anticoagulação profilática	58	53	53	Não	Sim	Não	Óbito				2.3	82	Sim	Não
CT-173	Masculino	48	71.3	180	Sim	Sim	Sim	Dialítica	Não	88	+2105	9	223	3.5	7.27	133.4	29.985	53.7	24.3	2.23	6.98	Não	VCV	500		28	14	40	93	Anticoagulação plena	75	40	37	Não	Sim	Sim	Alta	Não	Não	Não	0.8	56	Sim	Não
CT-174	Feminino	79			Sim												#DIV/0!														9	5	6	Não	Não	Não	Óbito				5.3	206	Sim	Não
CT-175	Feminino	39	67	151	Não	Sim	Sim	Não	Sim	65	-92	7.1	37	0.6	7.33	160	31.25	60	31.2	1.36		Sim	VCV	350		35	14	50	96	Anticoagulação profilática	35	29	28	Sim	Não	Não	Óbito				0.8	38	Sim		Paciente procurou ps devido dores abdominais em hf, realizou ccc vlp. Apresentava queixas de ivas. Evolui na enfermaria com desconforto respiratório
CT-176	Feminino	67	98	1.65	Sim	Sim	Sim	Dialítica	Não	98	+2559	7.9	162	4	7.38	135.5	25.8303	47.1	27.3	1.4		Não	PSV	350	10		7	35	94	Anticoagulação plena	58	25	21	Sim	Sim	Não	Alta	Não	Não	Não	0.6	28	Sim	Não	Doença trombótica associada a COVID (TVP MID) + necrose de dedos após PAi em MSD
CT-177	Masculino	63	89	175	Não	Não	Não	Não	Não			11.1	57	0.6			#DIV/0!					Não	Espontâneo							Anticoagulação plena	24	13	10	Não	Não	Não	Alta	Não	Não	Sim	0.7	26	Sim	Não
CT-178	Masculino	73	130	168	Não	Sim	Sim	Não-dialítica	Não	107	+441	8.1	252	1.6	7.33	194	15.4639	42	22.1	4.61	4.69		PSV		10	24	6	30	88	Anticoagulação plena	41	15	15	Não	Não	Sim	Óbito				252	1.6	Sim	Não
CT-179	Masculino	71	92.9	157	Sim	Sim	Sim	Dialítica	Não	60	+1618	6	160	2.6	7.317	98.1	61.1621	46.9	23.5	1.14	6.03	Não	VCV				10	60	95	Anticoagulação profilática	33	33	33	Não	Sim	Não	Óbito				3.3	125	Sim	Não
CT-180	Feminino	63	98	166	Sim	Não	Não	Não	Não	93		9.9	15	0.5	7.47	63	136.508	31	22.6	1.28		Não	Espontâneo			17		86	96	Anticoagulação profilática	24	10	7	Não	Não	Não	Alta	Não	Não	Sim	0.5	33	Sim	Não
CT-181	Masculino	32	100	186	Sim												#DIV/0!														15	7	6	Não	Não	Sim	Alta	Não	Não	Sim	0.9	18	Sim	Não
CT-182	Feminino	59	60	1.55	não												#DIV/0!														10	9	6	Não	Não	Não	Óbito				0.4	65	Não	Não
CT-183	Masculino	59	69.7	180	Sim												#DIV/0!														17	12	4	Sim	Sim	Não	Óbito				1.9	93	Sim	Não
CT-184	Masculino	75	100	175	Sim												#DIV/0!														4	4	3	Não		Não	Óbito				5.7	100	Sim	Não	Relato de obesidade grau III, porém não há registro do peso nem altura. Paciente pronado na UTI no mesmo dia da IOT, porém do D3 já se encontrava em posição supina ao leito.
CT-185	Masculino	76	60	160	não												#DIV/0!														04	03	03			Não					3.5	151			paciente evoluiu a obito do dia 26 para 27
CT-186	Masculino	64			Sim	Não	Não	Não	Não								#DIV/0!					Não						79	95	Anticoagulação plena	14	4	3	Não	Não	Não	Alta	Não	Não	Sim	1	25	Sim	Não	paciente sofreu auto- extubação no dia 08/06 e no mesmo dia foi reintubado.
CT-187	Masculino	65	109	177	Não	Sim	Sim	Não-dialítica	Não	99	+680	7	113	1.7	7.45	38	105.263	91	26	2.67	3.88		PCV		14	24	12	40	98	Anticoagulação profilática	23	19	19	Não	Sim	Não	Óbito				4.5	177	Sim
CT-188	Feminino	69			Não												#DIV/0!														6	3	3	Não	Não	Sim	Óbito				2.1	122	Sim	Não
CT-189	Feminino	84			Não												#DIV/0!														6	2	2	Não	Não	Não	Óbito				2.7	78	Sim	Não
CT-190	Feminino	65	61	160	Sim												#DIV/0!														13	4	2	Não	Não	Não	Alta	Sim	Não	Não	5.4	77	Não	Não	Quadro de insuficiência respiratória decorrente de edema agudo de pulmão.
CT-191	Feminino	68	65	162	Não												#DIV/0!														34	0	9	Não	Não	Não	Óbito				2.6	123	Sim	Não
CT-192	Masculino	63	70	170	Sim	Não	Não	Não	Não			8.7					#DIV/0!					Não	Espontâneo					73	94	Anticoagulação profilática	17	9	9	Não	Sim	Não	Alta		Não	Não	0.7	29	Não	Não
CT-193	Feminino	74	62	1.58	Não												#DIV/0!														9	0	3	Não	Não	Não	Óbito				2.3	279	Não	Não
CT-194	Masculino	69			Sim												#DIV/0!														24	6	6	Não	Não	Não	Óbito				3.1	248	Não	Não	IgM e IgG reagentes para COVID (22/06/2020), porem PCR negativo (09/06/2020)
CT-195	Masculino	87		168	Não												#DIV/0!														11	10	10	Não	Não	Não	Óbito				2.4	243	Sim	Não	PACIENTE PRONADO NO D0 ADMISSÃO NA UTI (NÃO NO D3)
CT-196	Masculino	82	70	165	Não												#DIV/0!														18	3	3	Não	Não	Não	Óbito	Não	Não	Não	5.8	117	Sim	Não
CT-197	Masculino	60	74	174	não	Não	Não	Não	Não			11.1	43	0.8	7.43	54.2	134.686	42.9	28	1.54	4.05	Não	Espontâneo					73	94		23	15	13	Não	Sim	Não	Alta	Não	Não	Sim	0.7	21		Não
CT-198	Masculino	48	80	185	Sim	Não	Não	Não	Não	90		12.9	26	0.9			#DIV/0!					Não	Espontâneo			19		21	94	Anticoagulação profilática	18	13	6	Não	Não	Não	Alta	Não	Não	Não	0.9	26	Sim	Não
CT-199	Masculino	40	97	1.73	Não												#DIV/0!														12	4	3	Não	Não	Não	Alta	Não	Não	Não	0.7	37	Sim	Não	TC com pulmão acometido em <25%
CT-200	Feminino	49			Sim												#DIV/0!														20	8	7	Não	Sim	Não	Alta		Não	Sim	0.64	50	Sim	Não
CT-201	Feminino	77			Sim												#DIV/0!														2	1	1	Não	Não	Não	Óbito				1.9	56	Sim	Não
CT-202	Masculino	68	75	175	Não												#DIV/0!														50	2	2	Não	Não	Não	Óbito				4.5	110	Não	Não	Paciente submetido a IOT devido a choque séptico de origem cardiogênico e séptico por pé diabético infeccioso e SCA durante internação prolongada. Durante transporte para TC bombas de infusão de aminas vasoativas perdeu a bateria, gerando instabilidade e suspensão do procedimento com encaminhamento imediato a unidade de terapia intensiva.
CT-203	Feminino	77	67	155	Sim												#DIV/0!														2	0	2	Não	Não	Não	Óbito				4.4	142	Não	Não	Paciente com neoplasia de endométrio submetida a histerectomia em junho, que evoluiu com deiscência de FO e múltiplas reabordagens. Após IOT pelo TRR, paciente avaliado por equipe cirúrgica e de cuidados paliativos que optam em não progredir com medidas de suporte avançado de vida.
CT-204	Feminino	90			Sim	Sim	Sim	Não-dialítica	Não	99	+1911	9.9	265	1.8	7.365	87	57.4713	39.6	22.1	2.01	2.74	Não	VCV	300		28	10	50	97		25	24	24	Não	Sim	Não	Óbito				2.8	202	Não	Não
CT-205	Feminino	84	66	1.55	Sim												#DIV/0!														17	4	5	Não	Não	Não	Óbito				2.2	94	Sim	Não	Paciente internada por abdomen agudo obstrutivo, submetida a laparotomia exploradora na internação evoluindo com IAMSST em PO Covid 10 dias após Internação
CT-206	Masculino	76			Sim												#DIV/0!														3	3	3	Não	Não	Não	Óbito				4.7	133	Sim	Não	Paciente apresentou oclusão arterial aguda e isquemia de MIE, durante internação em UTI
CT-207	Masculino	60			Sim												#DIV/0!														13	5	5	Não	Não	Não	Óbito				2.3	76	Sim	Não
CT-208	Feminino	71	70	1.54	Não												#DIV/0!														25	0	1	Não	Não	Não	Óbito						Não	Não
CT-209	Masculino	75			Sim												#DIV/0!														12	4	3	Não	Não	Não	Alta	Não	Não	Não	2.5	167	Sim	Não
CT-210	Feminino	69	93	164	não												#DIV/0!														14	0	2	Não	Não	Não	Alta	Não	Não	Não	0.9	29	Não	Não	Diagnóstico final: cetoacidose diabética
CT-211	Feminino	70	64	150	Não												#DIV/0!														11	8	9	Não	Não	Não	Óbito				0.9	32	Sim	Não
CT-212	Masculino	57	105	168	não	Não	Não	Não	Sim			10.6	19	0.9			#DIV/0!					Não	Espontâneo					24		Anticoagulação profilática	29	9	7	Não	Não	Não	Alta	Não	Não	Não	0.8	16	Não	Não	PACIENTE COM ALTA DA UTI EM 25/06. PCR NEGATIVOS DE 16 E 22/6. IGG E IGM NEGATIVOS EM 30/06
CT-213	Masculino	62			Não												#DIV/0!														3	3	3	Não	Não	Sim	Óbito				5.1	240	Não	Não	Paciente com IAMSST. Apresentou PCR em AESP na IOT (gripário). Admitido na emergência do PS de clínica com BAVT, passado MP transvenoso. Evolui com IRA e oclusão arterial aguda em MID associado a dissecção de Ao distal, submetido a tromboembolectomia. Após procedimento cirúrgico é admitido em UTI, porém registrado óbito no POi.
CT-214	Masculino	42	120	192	Sim												#DIV/0!														15	5	4	Não	Não	Não	Alta	Não	Não	Sim	0.7	36	Sim	Não	AUSENCIA DE MUITOS DADOS NAS EVOLUÇÕES DESTE PACIENTE
CT-215	Feminino	77			Sim												#DIV/0!														12	10	10	Não	Não	Não	Óbito				5.3	237	Sim	Não
CT-216	Masculino	83	80	178	Sim	Não	Não	Dialítica	Não			11	139	1.7	7.43	81.3	0	38.5	25.2	2		Sim	Espontâneo							Anticoagulação plena	21	12	10	Sim	Sim	Não	Óbito				1.1	51	Sim	Não
CT-217	Masculino	69			Não												#DIV/0!														3	1	1	Não	Não	Não	Óbito				7.7	262	Sim	Não	Paciente internou com quadro de colecistite aguda/ abdômen agudo inflamatório (Sepse). Insuficiência renal não dialitica previa, agudizada durante internação (necessitando de diálise) IAM de parede inferior prévia a IOT
CT-218	Masculino	53	90	170	Sim	Não	Não	Não-dialítica	Não	90		12	100	1.9			#DIV/0!					Não	Espontâneo					96	97	Sem anticoagulação	28	11	9	Não	Não	Não	Alta	Não	Não	Não	1.1	27	Sim	Não
CT-219	Masculino	43			Sim												#DIV/0!														12	11	11	Não	Não	Não	Óbito				1.5	149	Sim	Não
CT-220	Masculino	68			Não	Sim	Sim	Dialítica	Não		+2110	7.9	108	2.1	7.19	98.5	60.9137	62.2	23.3	2.66	8.31	Não	VCV	550		28	12	60	92	Anticoagulação profilática	31	30	30	Não	Não	Não	Óbito				3.54	107	Sim	Não
CT-221	Masculino	78	71	167	Não												#DIV/0!														7	6	6	Não	Não	Não	Óbito				4.5	285	Sim	Não
CT-222	Feminino	84	62		Sim	Sim	Sim	Não-dialítica	Não	85	-158	9.1	186	2.2	7.22	54.1	110.906	51.5	20.6	2.47	8.83	Não	VCV	350		28	12	60	93	Anticoagulação plena	17	14	14	Não	Sim	Não	Óbito				2.2	186	Sim	Não
CT-223	Feminino	80	60	160	Não												#DIV/0!														24	1	1	Não	Não	Não	Óbito				2.7	93	Não	Não
CT-224	Masculino	41			Sim												#DIV/0!														10	8	8	Não	Não	Não	Óbito						Sim	Não
CT-225	Masculino	64	64.8	160	Sim												#DIV/0!														11	9	4	Sim	Sim	Não	Óbito	Não	Não	Não	4.8	299	Sim	Não
CT-226	Feminino	75	88		Não	Sim	Sim	Não	Não	65	+2882				6.92	74.4	134.409	55	11.2	10.6		Não	VCV	300		30	10	100	87	Sem anticoagulação	22	14	14	Não	Não	Não	Óbito				0.8	75	Sim	Não

## Sheet: D21
Study ID	Gênero?	Idade?	Peso (kg)	Altura (cm)	Acometimento tomográfico > 50% do parênquima?	D21-Necessidade de VM?	D21-Necessidade de DVA?	D21-Insuficiência renal?	D21-Necessitou pronar?	D21-Pressão Arterial Média (mmHg)	D21-Balanço hídrico? (±ml)	D21-Hemoglobina (g/dL)	D21-Uréia (mg/dL)	D21- Creatinina (mg/dL)	D21- pH	D21- PaO2 (mmHg)	Oxygen index	D21- PaCO2(mmHg)	D21 - Bica	D21-Lactato (mmol)	D21- D dimero	D21- Falha de extubação prévia?	D21-Modo ventilatório?	D21- Volume corrente? (ml)	D21- Pi (se ventilado em PCV)	D21- Frequência respiratória (irpm)	D21- PEEP (mmhg)	D21- Fio2 (%)	D21- Saturação de Oxigênio	D21 - Anticoagulação	Tempo de internação hospitalar? (em dias)	Tempo de internação em Unidade de Terapia Intensiva? (em dias)	Tempo de ventilação mecânica? (em dias)	Falha de extubação com necessidade de reintubação?	Fez pneumonia associada a VM (PAV)?	Fez TEP?	Desfecho final?	Se alta hospitalar, recebeu alta necessitando de diálise ?	Se alta hospitalar, recebeu alta necessitando de O2 domiciliar?	Se alta hospitalar, recebeu alta com anticoagulante?	Último valor de creatinina antes da alta/óbito	Último valor de ureia antes da alta/óbito	COVID confirmado?	Influenza confirmado?	Alguma anotação final?
CT-01	Feminino	69			Sim												#DIV/0!														5	0	0	Não	Não	Não	Óbito				0.9	54	Sim		Paciente em anticoagulação plena desde o dia anterior à IOT devido apresentar FA ao ECG. IOT em 26/07, com óbito no atendimento inicial.
CT-02	Feminino	75	103	157	Sim	Sim	Não	Não-dialítica	Não	87	+330	7.8	93	1.1	7.43	63.5	47.2441	38.2	25.3	1.98	2.33		PSV	440		25	5	30	95	Anticoagulação profilática	26	24	24	Não		Não	Óbito				1.2	108	Sim	Não
CT-03	Masculino	69	91.5	178	Não												#DIV/0!														7	0	2	Não	Não	Não	Alta	Sim	Não	Não	6.1	141	Não	Não	Paciente com DRC estágio V agudizada, evolui com EAP e IAMSST. Alta com acompanhamento em ambulatório de diálise. Paciente com IgM + e IgG -, TC não sugestiva e dois PCRs (datas diferentes) negativos.
CT-04	Feminino	75	40	135	Sim	Não	Não	Não	Não	88					7.48	74	116.216	44	33.1			Não	Espontâneo					86	98		22	7	5	Não	Não	Não	Alta	Não	Não	Sim			Sim	Não
CT-05	Feminino	82	56	150	Sim	Sim	Sim	Não	Não	67	+513	8.3	108	1	7.56	99.1	40.3633	54.1	47.8	1.72	1.53	Não	PSV		12	15	10	40	98		53	51	51	Não	Sim	Sim	Óbito				2.5	153	Sim	Não	Prona em 15/08, 22/08, 26/08. TQT 24/09
CT-06	Masculino	62	69	165	Sim	Não	Não	Não	Não	77		10.9	42	0.8			#DIV/0!					Não	Espontâneo			19		24	95	Anticoagulação profilática	31	8	6	Não	Não	Não	Alta	Não	Não	Sim	0.8	32	Sim	Sim
CT-07	Feminino	69	74	157	Sim												#DIV/0!														21	7	6	Não	Não	Não	Alta	Não	Não	Sim	0.8	32	Sim	Não
CT-08	Feminino	86	63	150	Não												#DIV/0!														2	0	1	Não	Não	Não	Óbito				2.6	102	Não	Não
CT-09	Feminino	72	98	155	Não	Sim	Sim	Não	Não	94	506	7.7	65	0.4	7.42	66.7	59.97	47.4	30.3	2.53	5.44	Não	PSV	350		22	12	40	95	Sem anticoagulação	26	25	25	Não	Não	Não	Óbito				1.7	123	Sim	Não
CT-10	Feminino	71	105	159	Sim	Não	Não	Não	Não	103		9.3	18	0.5			#DIV/0!					Não	Espontâneo						97	Anticoagulação plena	23	8	7	Não	Não	Sim	Ainda internado				0.5	15	Não	Sim	Relato de internação em outro hospital por COVID, com alta dia 6/08.Deu entrada no Iamspe dia 22/08 com o quadro de TEP(angio TC + para TEP). PCR COVID:negativos(26/08 e repetido dia 28/08). Sorologia COVID (02/09):IgM+/IgG+
CT-11	Feminino	65	65	160	Não	Sim	Não	Não	Sim	82	+1073	10.5	81	0.7	7.52	67	52.2388	50	41	2.94		Sim	VCV	340		26	10	35	95	Anticoagulação profilática	53	30	24	Sim	Sim	Não	Alta	Não	Não	Não	1.2	41	Sim	Sim	Paciente apresentou hepatite devido uso de propofol
CT-12	Feminino	82	68	1.59	Não												#DIV/0!														20	16	16	Não	Não	Não	Óbito				1.4	185	Sim	Não
CT-13	Masculino	69	62	165	Não												#DIV/0!														14	10	10	Não	Não	Sim	Óbito				3.2	113	Sim	Não
CT-14	Feminino	77	100	154	Não	Sim	Sim	Dialítica	Não	74		10.8	85	2.5	7.3	79	75.9494	38	18	2.08	2.88	Não	VCV	418		22	12	60	95	Anticoagulação profilática	37	6	26	Não	Sim	Não	Óbito				2.2	46	Sim	Não	Paciente internada devido iam, na internação evolui com pnm nosocômios/covid. Sua admissão na uti ocorreu somente 30 dias após a interação. Após entrada na uti faleceu em 6 dias.
CT-15	Masculino	76	90	191	Sim	Não	Não	Não	Não						7.458	60.5	61.157	40.2	27.8	1.07		Não	Espontâneo					37	94	Extendida	30	6	4	Não	Não	Não	Alta	Não	Sim	Sim	0.7	26	Sim	Não	Internação prolongada por descontrole de DM após internação em leito de enfermaria e necessidade de manutenção do aporte de O2.
CT-16	Feminino	72	84	160	Não	Sim	Sim	Dialítica	Não	100	+2731		101	2.7	7.02	130.8	57.3394	64	16.2	12.04	6.57	Sim	VCV	340		34	8	75	82	Anticoagulação profilática	29	21	21	Sim	Sim	Não	Óbito				6.3	205	Sim	Não
CT-17	Masculino	55	90	180	Não												#DIV/0!														15	11	11	Não	Não	Não	Óbito				4.1	315	Não	Não	Paciente com internação prolongada pela psquiatria com descompensação do transtorno bipolar, intoxicação por lítio e síndrome neuroleptica. PCR e sorologia para covid negativo em 2 ocasiões, além de TC não sugestiva.
CT-18	Masculino	76	72	158	Sim	Não	Não	Não	Não								#DIV/0!					Não	Espontâneo							Anticoagulação plena	33	13	13	Não	Sim	Sim	Alta	Não	Não	Sim	0.7	26	Sim	Não
CT-19	Feminino	53	70	160	Sim												#DIV/0!														21	07	9	Não	Sim	Não	Alta	Não	Sim	Não	0.7	23	Sim	Não
CT-20	Masculino	54	90	180	não	Sim	Sim	Não	Sim	66	-124	10.2	30	0.3	7.35	95	42.1053	62.9	34.1	1.09	2.09	Sim	VCV	448		20	10	40	94	Anticoagulação profilática	36	32	32	Sim	Sim	Não	Óbito				1.9	206	Sim	Não	PACIENTE INTERNOU NO HOSPITAL PARA REALIZAR NEUROCIRURGIA. NO ENTANTO, ANTES DA CIRURGIA FOI REALIZADO TC DE TORAX COM EVIDENCIA DE VIDRO FOSCO. REALIZADO CIRURGIA. E APÓS 2 DIAS INTUBADO DEVIDO DESSATURAÇÃO NA ENFERMARIA COVID.
CT-21	Masculino	69	55	177	Não												#DIV/0!														7	3	2	Não	Não	Não	Alta	Não	Não	Não	0.6	65	Não	Não
CT-22	Feminino	59			Sim												#DIV/0!														6	5	5	Não	Não	Não	Óbito				3.3	80	Sim	Não
CT-23	Feminino	76	83	145	não												#DIV/0!														10	10	10	Não	Não	Não	Óbito				1.1	108	Não	Não
CT-24	Masculino	63	65	168	Não												#DIV/0!														10	6	6	Não	Não	Não	Óbito				7.6	271	Sim	Não
CT-25	Masculino	60	70	170	Não	Sim	Não	Dialítica	Não	84	+1399	7.5	172	2.6	7.17	51.8	77.2201	60	21.8	1.83		Não	VCV	450		30	8	40	96	Anticoagulação plena	55	36	35	Não	Sim	Não	Alta	Não	Não	Não	0.7	25	Sim	Não
CT-26	Feminino	66	68.5	164	Sim												#DIV/0!														15	4	3	Não	Não	Não	Alta	Não	Não	Não	1	43	Sim	Não
CT-27	Feminino	72	71.2		não	Sim	Não	Dialítica	Não	67	+1790	8.4	111	3.1	7.33	78.2	51.1509	43.1	22.4	2.05	10.4		PSV		12		8	40	96		42	36	23	Não	Sim	Sim	Óbito				1.2	153	Sim	Não
CT-28	Feminino	70	57.4	1.5	Sim	Não	Não	Não-dialítica	Não	56		8.9	82	2.2			#DIV/0!		23.1	3.37		Não	Espontâneo	3					99	Anticoagulação profilática	31	14	9	Não	Não	Não	Alta	Não	Não	Sim	1.82	53.1	Sim	Não
CT-29	Feminino	79			Sim	Sim	Sim		Não	72	+466	7.4	96	0.8	7.38	73.7	74.6269	60.1	35.6	3.08	4.39	Não	VCV	400		24	10	55	91	Anticoagulação plena	27	27	27	Não	Sim	Não	Óbito				1	92	Sim	Não
CT-30	Feminino	64			Não												#DIV/0!														22	17	17	Não	Sim	Sim	Óbito				7.2	336	Sim	Não	PACIENTE PRONADA NO D2. CHOQUE SEPTICO PULMONAR (PAV?) TENDO FEITO USO DE MERO, VANCO E POLI B
CT-31	Masculino	58	120.5	170	Sim												#DIV/0!														18	6	5	Não	Não	Não	Óbito				8.3	193	Sim	Não
CT-32	Masculino	63			Sim												#DIV/0!														8	8	8	Não	Não	Não	Óbito				6	196	Sim	Não
CT-33	Feminino	63	75	160	Não												#DIV/0!														12	10	10	Não	Não	Não	Óbito				2.5	153	Sim	Não
CT-34	Feminino	58	120		Sim												#DIV/0!														12	8	7	Sim	Sim	Não	Óbito				8.4	322	Sim	Não
CT-35	Feminino	67	73	1.62	Não												#DIV/0!														12	12	12	Sim	Não	Não	Óbito				2.2	220	Sim	Não
CT-36	Masculino	67	77.8	1.67	Não	Não	Não	Dialítica	Não	80	+465	7.8	194	2.6	7.44	69.9	98.7124	34.5	23	2.59	4.78	Não	Espontâneo					69	93	Anticoagulação profilática	45	23	20	Não	Sim	Não	Alta	Não	Não	Sim	1	30	Sim	Não	Fez TEP em 21/08
CT-37	Feminino	64	69	157	Não	Sim	Sim	Não	Não	86	2170	8.4	67	0.7	7.39	77.8	38.5604	31.7	18.8	3.45	1.04	Não	PSV	503		23	6	30	95	Anticoagulação profilática	38	35	31	Não	Não	Não	Óbito				2.1	47	Sim	Não	ex-tot 17/09, alta UTI em 21/09 / readm UTI 24/09 por choque séptico + re-tot
CT-38	Masculino	75	85	165	Sim												#DIV/0!														5	4	4	Não	Não	Não	Óbito				3.1	108	Sim	Não	D dimero maior que 35. Paciente não realizou angiotc
CT-39	Feminino	58	80	164	Sim	Sim	Não	Não-dialítica	Não	106	+1406	7.7	94	1.5	7.43	85.1	52.879	54.4	36	1.74	2.22	Sim	PSV		8		8	45	94	Anticoagulação profilática	84	27	13	Sim	Sim	Não	Ainda internado				0.7	31	Sim	Não	Segue internada
CT-40	Masculino	63	87	177	Sim	Sim	Sim	Não-dialítica	Sim	85	+1101	8.8	55	0.8	7.34	78.4	51.0204	51.1	27.3	2.86	13.07	Não	PSV			32	8	40	90	Anticoagulação profilática	67	65	61	Sim	Sim	Não	Óbito				3.5	120	Sim	Não
CT-41	Feminino	67	65	162	Sim												#DIV/0!														46	15	16	Sim	Sim	Não	Óbito				2.8	111	Sim	Não	Registro de infarto sem Supra ST, com aumento progressivo de troponina, evolução para choque com livedo em membros e tronco e óbito no D16.
CT-42	Masculino	80			Não												#DIV/0!														5	4	4	Não	Não	Não	Óbito				2	77	Sim	Não
CT-43	Masculino	64			Sim	Não	Não	Não	Não	73		9.6	23	0.8			#DIV/0!											86	96	Anticoagulação profilática	28	8	4	Não	Não	Não	Alta	Não	Não	Não	0.8	18	Sim	Não
CT-44	Masculino	49	96		Não												#DIV/0!														7	4	4	Não	Não	Sim	Óbito				0.8	28	Sim	Não	Óbito por provável TEP.
CT-45	Masculino	63			Sim												#DIV/0!														21	20	20	Não	Sim	Não	Óbito				4.3	102	Sim	Não
CT-46	Masculino	68	54	172	Sim												#DIV/0!														7	2	2	Não	Sim	Não	Óbito				7.4	107	Sim	Não
CT-47	Feminino	73			Sim												#DIV/0!														18	17	17	Não	Sim	Não	Óbito				2.3	269	Sim	Não
CT-48	Feminino	53	260	155	não												#DIV/0!														8	0	7	Não	Não	Não	Óbito				2.8	192	Não	Não	devido obesidade, paciente apresentou dificulades técnicas na coleta de exames arteriais. Havendo falhas de cateterização arterial ao longo do manejo.
CT-49	Masculino	53	58	165	Não												#DIV/0!														21	8	7	Não	Sim	Não	Alta	Não	Não	Não	0.7	30	Sim	Não
CT-50	Feminino	75	90	1.57	Não												#DIV/0!														26	16	06	Não	Sim	Não	Alta	Não	Não	Sim	0.5	20	Não	Não	Não colhido PCR para COVID. TC da admissão pós IOT não evidenciou padrão sugestivo de COVID, porém com tubo traqueal seletivo à direita com atelectasia total do pulmão esquerdo.
CT-51	Masculino	70	50	177	Não												#DIV/0!														12	4	5	Não	Não	Não	Alta	Não	Não	Não	1.1	27	Não	Não
CT-52	Feminino	68	91	160	Não	Não	Sim	Não	Não	78	-246	10.5	136	1.3	7.46	68	116.176	53.5	37.2	2.59	3.55	Não	Espontâneo			20		79	95	Anticoagulação profilática	39	31	23	Sim	Sim	Não	Óbito				1.1	89	Sim	Não
CT-53	Masculino	81	70	170	Não												#DIV/0!														16	8	5	Não	Não	Não	Alta	Não	Não	Não	0.8	46	Sim	Não
CT-54	Masculino	71	84	175	Não												#DIV/0!														10	9	9	Não	Não	Não	Óbito				6.8	344	Sim	Não
CT-55	Masculino	65	88	165	Sim	Não	Não	Dialítica	Não	100		7.2	167	5.6			#DIV/0!				3.41	Não	Espontâneo					22	99	Sem anticoagulação	106	15	12	Não	Não	Não	Alta	Sim	Não	Não	2.6	51	Sim	Não	Paciente sofreu IOT em 06/05/2020 sendo extubado em 18/05/2020 recebendo alta para enfermaria. Em 05/06/2020 foi reintubado por provável infecção pulmonar nosocomial secundária com rebaixamento de NC e quadro de PNM
CT-56	Masculino	68	65.2	160	Sim												#DIV/0!														23	8	6	Não	Sim	Não	Alta	Não	Não	Não	0.6	36	Sim	Não
CT-57	Masculino	72			Sim												#DIV/0!														11	5	5	Não	Sim	Sim	Óbito				6.6	131	Sim	Não	Paciente após transporte apresentou pcr na uti após alguns minutos. Na angiotc apresentou sinais de tep e iot seletiva
CT-58	Masculino	47	65.8	175	Sim	Não	Não	Não	Não			13.3	26	1			#DIV/0!														23	9	8	Não	Não	Não	Alta	Não	Não	Não	1	26	Não	Não
CT-59	Masculino	75	76	190	Sim												#DIV/0!														14	13	13	Não	Não	Não	Óbito				3.9	274	Sim	Não	PACIENTE COM SUSPEITA DE SINDROME TROMBOGENICA DA MICROCIRCULAÇÃO INDUZIDA POR COVID - NECESSIDADE DE ANTICOAGULAÇÃO PLENA
CT-60	Feminino	76			Sim												#DIV/0!														11	11	11	Não	Sim	Não	Óbito				2.6	266	Sim	Não	Evoluindo para IRA dialitica no 12o dia
CT-61	Masculino	48	75	160	Não												#DIV/0!														16	10	10	Não	Não	Não	Óbito				7.7	274	Sim	Não
CT-62	Feminino	56	73.9	163	Não												#DIV/0!														1	1	1	Não	Não	Sim	Óbito						Não	Não	Dispneia por TEP prévio, evoluiu com PCR. TRR chamado com PCR já em andamento
CT-63	Masculino	78	65	170	não												#DIV/0!														31	0	21	Sim	Não	Não	Óbito				2.8	271	Não	Não	IOT POR TB GANGLIONAR E SUSPEITA LINFOMA/CARCINOMA PULMONAR
CT-64	Masculino	84	56	160	Não												#DIV/0!														15	5	6	Não	Não	Não	Óbito				1.7	54	Não	Não
CT-65	Feminino	74	56	150	não												#DIV/0!														70	69	69	Sim	Sim	Não	Óbito				2.1	102	Não	Não
CT-66	Feminino	65			Não	Não	Não	Não	Não			9.3					#DIV/0!				4.19	Não	Espontâneo					79	95	Anticoagulação plena	29	6	6	Não	Não	Não	Alta	Não	Não	Não			Sim	Não
CT-67	Masculino	73	70	165	não												#DIV/0!														42	0	7	Não	Não	Não	Óbito				3.1	191	Sim	Não	ANGIOTOMOGRAFIA (20/08) NORMAL
CT-68	Masculino	59	80	175	Sim	Sim	Sim	Não	Sim	90	575	9	50	0.7	7.44	97.3	35.9712	37.3	25.3	1.93	3.01	Sim	PCV	450	15	24	10	35	95	Anticoagulação plena	44	42	42	Sim	Não	Sim	Óbito				4.9	185	Sim	Sim
CT-69	Feminino	69	60	1.64	Não	Sim	Não	Dialítica	Não	79	-708	7.9	57	1.6	7.47	90.8	55.0661	33.2	24.1	0.99	14.57	Não	PSV		15	26	12	50	96	Anticoagulação profilática	82	48	42	Sim	Sim	Não	Ainda internado				2.1	38	Sim	Não	Paciente segue internada tratando sequelas devido ao prolongado tempo de internação acamada (escaras, neuropatia do doente crítico) AVCi interrogado durante a internação Falha de extubação em 09/09, sendo realizada traqueostomia em 11/09. Traqueostomia retirada em 20/10. Internação em uti entre 06/08-17/09, sendo reinternada na uti em 21/09 até 26/09.
CT-70	Feminino	80	101	165	Não												#DIV/0!														5	4	4	Não	Não	Não	Óbito				4.3	100	Não	Não
CT-71	Feminino	66	70	170	Não	Não	Não	Não	Não	65		10.1	97	0.9	7.44	61.1	0	52.6	35.2	2.93	3.35	Não	Espontâneo	8					90	Anticoagulação profilática	47	46	42	Sim	Sim	Não	Óbito				0.7	53	Sim	Não
CT-72	Masculino	76	92	170	Sim												#DIV/0!														11	0	1	Não	Não	Não	Óbito				1.2	62	Não	Não	ÓBITO APÓS 1H30 DA IOT / VAGA DE UTI NEGADA / TC DE TORAX COM ACHADOS SUGESTIVOS DE COVID - CONFIRMAÇÃO LAB NÃO REALIZADA
CT-73	Masculino	53			Sim	Não	Não	Não-dialítica	Não	103		10	55	1.2	7.47	106	68.8679	38	27	1.95	7	Sim	Espontâneo			20		73	94	Anticoagulação profilática	31	19	17	Sim	Sim	Não	Alta	Não	Não	Sim	1.2	44	Sim	Não
CT-74	Masculino	64	69	165	Não	Não	Não	Não	Não	76		11.2	28	0.7	7.45	134.4	107.887	35.5	24.5	2.23	0.57	Não	Espontâneo			28		145	99	Sem anticoagulação	58	36	32	Não	Não	Não	Óbito				1.1	100	Sim	Não	primeira IOT 9 dias (10 dias de UTI) / segunda IOT 23 dias (26 dias de UTI)
CT-75	Feminino	69	60	163	Não												#DIV/0!														16	2	2	Não	Não	Não	Óbito				1.3	50	Não	Não
CT-76	Masculino	74	70.4	175	Sim												#DIV/0!														19	11	11	Não	Sim	Não	Óbito				3.6	150	Sim	Não
CT-77	Masculino	71	189	169	não												#DIV/0!														5	0	5	Não	Não	Não	Óbito				1.6	92	Não	Não	TC de torax não realizada devido a obesidade mórbida / vaga na UTI negada (permaneceu na emergência durante internação)
CT-78	Masculino	69	84.7	175	Sim	Não	Sim	Dialítica	Não	110	+101	6.6	115	2.3			#DIV/0!				3.4	Não	Espontâneo	12		16		100	95	Anticoagulação profilática	60	24	18	Sim	Sim	Não	Óbito				2	102	Sim	Não
CT-79	Masculino	64	94	176	Sim												#DIV/0!														6	4	4	Não	Não	Não	Óbito				2	128	Sim	Não	PACIENTE APRESENTOU IAM NO D3 EVOLUINDO A OBITO NO MESMO DIA
CT-80	Masculino	74	65	165	Não												#DIV/0!														14	4	1	Não	Não	Não	Óbito				4.3	249	Sim	Não	Paciente internou para realizar uma nefrectomia devido tu renal(20/06) Ficou internado 4 dias na uti pós operatória e após ficou no leito enfermaria. No dia 3/7 trr foi chamado devido deterioração clínica. Paciente apresentou pcr revertido em 1 ciclo. Após algumas horas paciente apresentou novo pcr na enfermaria evoluindo para óbito. Sem ir para uti
CT-81	Feminino	73	54	158	Não												#DIV/0!														8	8	8	Não	Não	Não	Óbito				1.4	214	Sim	Não
CT-82	Feminino	79	60	160	Sim												#DIV/0!														20	8	6	Não	Não	Não	Alta	Não	Sim	Sim	0.5	42	Sim	Não	Pronou no D0 (uma única vez). Fez arritimia durante internação - Uso de amidarona.
CT-83	Masculino	72			Sim												#DIV/0!														15	0	13	Não	Não	Não	Óbito				6.4	172	Não	Não	Paciente considerado sem prognóstico para internação em UTI.
CT-84	Feminino	68	106.8	159	Sim												#DIV/0!														19	18	18	Não	Não	Não	Óbito				1.9	118	Sim	Não
CT-85	Feminino	64			não	Não	Não	Dialítica	Não	90	-264	10.2	66	1	7.37	57.7	166.378	52.8	30.4	2.45		Não	Espontâneo					96	97	Anticoagulação plena	26	21	21	Não	Sim	Não	Alta	Não	Sim	Sim	1.3	52		Não
CT-86	Masculino	66			Não												#DIV/0!														2	0	1	Não	Não	Não	Óbito				0.8	79	Não	Não	Paciente com IgM+ e IgG+, porém PCR negativo. Evolui com nova PCR em AESP 2 horas após IOT, com óbito após 5 ciclos.
CT-87	Masculino	66	86	164	Não												#DIV/0!														46	8	8	Não	Sim	Não	Óbito				2.4	188	Sim	Não
CT-88	Masculino	70	62	158	Sim	Sim	Sim	Não	Não	85	171	10.1	81	1.2	7.43	63.2	63.2911	48	27.4	1.68	4.55	Sim	PCV	520	16		8	40	95	Anticoagulação profilática	96	92	92	Sim	Sim	Não	Óbito				2.1	258	Sim	Não
CT-89	Masculino	75	58	165	Sim	Sim	Sim	Dialítica	Não	55	+2301				7.18	91.4	109.409	55.2	20.2	4.89		Não	VCV	450		30	10	100		Anticoagulação plena	24	21	21	Não	Sim	Não	Óbito				2.8	176	Sim	Não
CT-90	Masculino	60			Sim												#DIV/0!														19	19	19	Não	Sim	Não	Óbito				4.4	234	Sim	Não
CT-91	Masculino	71	73	170	Sim												#DIV/0!														9	8	6	Sim	Não	Não	Óbito				1.3	107	Não	Não	ex-tot 09/07/2020 / re-tot 11/07/2020
CT-92	Feminino	58	66	165	Sim												#DIV/0!														23	12	11	Sim	Sim	Não	Alta	Não	Não	Sim			Sim	Não
CT-93	Feminino	60	76	1.58	Sim												#DIV/0!														16	6	5	Não	Não	Sim	Alta	Não	Não	Sim	0.6	27	Sim	Não
CT-94	Masculino	67			Sim												#DIV/0!														14	8	6	Não	Não	Não	Alta	Não	Não	Sim	0.7	64	Sim	Não	sorologia positiva igm e igg, nao positivou nenhum dos 2 PCR. TC sugestiva
CT-95	Feminino	65	103.1	154	Sim	Sim	Não	Não-dialítica	Não	110	+24	9.7	81	1.2	7.15	85	76.4706	80.3	27.5	1.26		Não	VCV	290		35	7	65	93	Anticoagulação profilática	33	31	31	Não	Sim	Não	Óbito				0.8	109	Sim	Não
CT-96	Feminino	79	48	150	não												#DIV/0!														5	0	0	Não	Não	Não	Óbito				2.8	154	Não	Não	Paciente fez teste rápido na admissão apresentando IgM+/IgG+ para COVID. PCR para COVID não apresenta resultado.TC de torax é sem contraste e não evidencia consolidação em parênquima pulmonar ou acometimento difuso de intersticio pulmonar,estando evidente apenas estrias fibroatelectásicas em bases e derrame pleural bilateral.
CT-97	Feminino	81			Sim	Sim	Sim	Dialítica	Não	71	114	7.8	221	2.8	7.11	66.3	90.4977	85.5	23.3	4.71	8.71	Não	VCV	240		38	8	60	99	Anticoagulação plena	26	25	25	Não	Não	Sim	Óbito				2.8	221	Sim	Não
CT-98	Feminino	74	79.8	150	Sim	Não	Não	Não	Não	96		8.1	53	0.7			#DIV/0!					Não	Espontâneo			18		145	100	Anticoagulação plena	51	0	18	Não	Não	Não	Alta	Não	Não	Não	0.7	32	Sim	Não	Paciente submetida a colectomia direita laparotomica por neoplasia de cólon metastática. Equipe dos cuidados paliativos e da UTI optaram por manter apenas medidas paliativas, porém família e equipe da gastrocirurgia contrários a essa conduta por tumor ser responsivo a QT. Paciente mantida em leito de enfermaria durante toda internação.
CT-99	Masculino	67	87	175	Não	Não	Não	Não	Não	100		8.9	19	0.9			#DIV/0!					Não	Espontâneo					21	97	Anticoagulação profilática	44	14	3	Não	Não	Não	Alta	Não	Não	Não	1	24	Não	Não
CT-100	Feminino	50			Sim												#DIV/0!														20	9	3	Não	Não	Não	Alta	Não	Não	Não	0.6	35	Sim	Não
CT-101	Feminino	87	82	1.72	Não	Sim	Não	Não-dialítica	Não	93		7.6	187	1.3			#DIV/0!					Não	VCV	420		20	8	50	98	Anticoagulação plena	40	0	27	Não	Não	Não	Óbito				1.3	187	Sim	Não
CT-102	Masculino	80			Não												#DIV/0!														21	17	17	Não	Não	Não	Óbito				4.7	302	Sim	Não
CT-103	Masculino	82	105	172	Sim												#DIV/0!														12	9	9	Não	Não	Não	Óbito				2.9	276	Sim	Não
CT-104	Feminino	52			Não												#DIV/0!														2	0	1	Não	Não	Não	Óbito				3.7	197	Não	Não	Paciente c 2 dias de internacao. 1 dia de iot. Obito no 2o dia de IH
CT-105	Feminino	74	140		não												#DIV/0!														13	0	1	Não	Não	Sim	Óbito				2.7	88	Não	Não	Paciente deu entrada no hospital no dia 26/05. Ficou na enfermaria por alguns dias até deterioração do quadro clínico necessitando iot no dia 6/6. Não realizou tc provavelmente devido obesidade e instabilidade hemodinâmica. Solicitada vaga na uti, porém, a mesma faleceu antes da vaga ser cedida. Teste para covid negativos. Não realizou exames pos iot. Estava em suspeita de tep.
CT-106	Feminino	63	64	159	Não												#DIV/0!														16	8	7	Não	Não	Não	Alta		Não	Sim	0.7	35	Sim	Não
CT-107	Feminino	56			Não												#DIV/0!														11	1	1	Não	Não	Não	Óbito				2.7	99	Sim	Não	Intercorrência no transporte para uti : falha do ventilador de transporte
CT-108	Masculino	76			Sim	Sim	Não	Não-dialítica	Não	94	-120	7.3	233	2.1	7.41	68.4	58.4795	21.5	13.5	4.32	4	Não	PSV	600	16	32	8	40	90	Anticoagulação profilática	40	40	40	Não	Sim	Não	Óbito				1.8	181	Sim	Não
CT-109	Feminino	77	60	150	Sim												#DIV/0!														19	4	3	Não	Não	Não	Alta	Não	Não	Não	0.8	33	Sim	Não	ALTA EM 20/06/2020
CT-110	Masculino	68	98	167	Não	Sim	Não	Não-dialítica	Não		-1146	8.4	144	2.6	7.37	82	97.561	36	20.5	2.6	1.62	Não	PCV		15	24	12	80	97	Anticoagulação plena	48	29	28	Sim	Sim	Não	Óbito				1	29	Sim	Não	Óbito por TEP? Estava tratando infecção de corrente sanguínea na enfermaria, aguardando término de tratamento para alta hospitalar.
CT-111	Masculino	80			Não												#DIV/0!														6	0	5	Não	Não	Não	Óbito						Não	Não	Paciente Internado por cirrose hepática e ICC descompensada, intubado pela equipe da clínica médica por TCE (queda da própria altura) intrahospitalar. TRR realizou apenas transporte para TC de tórax e passagem de acesso venoso central (sem intercorrências)
CT-112	Masculino	70	74	170	Sim												#DIV/0!														13	4	4	Não	Não	Não	Óbito				7.8	193	Sim	Não
CT-113	Masculino	73	105	178	Não												#DIV/0!														10	9	9	Não	Não	Não	Óbito				3.2	157	Não	Não	Paciente com insuficiência respiratória decorrente de insuficiência cardíaca perfil B descompensada, possivelmente associada a bronchopneumonia
CT-114	Feminino	64	60	148	Sim	Sim	Não	Não	Não	85	+618	6.2	144	1.4	7.17	61.9	56.5428	29.6		2.24	8.89	Sim	Espontâneo		12	23	7	35	95	Anticoagulação profilática	32	23	23	Sim	Sim	Não	Óbito				2.4	168	Sim	Não
CT-115	Masculino	76	70	160	Não												#DIV/0!														0	0	0	Não	Não	Não	Óbito				1.29		Sim	Não	Paciente recebeu alta de internação por Covid 19, dando entrada em emergência hospitalar 23 dias após alta. Na ocasião apresentou Insuficiência Respiratória Aguda, foi atendido pelo Time de Resposta Rápida. Evolui a óbito durante atendiemento.
CT-116	Masculino	66			Sim												#DIV/0!														21	19	19	Não	Sim	Não	Óbito				3.7	113	Sim	Não
CT-117	Masculino	67	65	170	Não	Não	Não	Não-dialítica	Não	118	-885	9	99	1.8	7.44	72	86.1111	41	27	1.44		Não	Espontâneo			31		62	91	Anticoagulação profilática	49	22	18	Não	Sim	Não	Alta	Não	Não	Sim	0.6	26	Não	Não	Internado por dpoc exacerbado
CT-118	Feminino	51	80	160	Não												#DIV/0!														18	10	8	Não	Não	Não	Alta	Não	Não	Sim	0.8	26	Não	Não
CT-119	Masculino	64			Sim	Sim	Não	Dialítica	Não	85	+2200	8	80	3.9	7.377	70.7	56.5771	43	24.7	1.41	12.2	Não	PSV			16	12	40	97	Sem anticoagulação	32	29	29	Não	Sim	Sim	Óbito				7.9	129	Sim	Não
CT-120	Masculino	73	82.7	177	Sim	Não	Não	Não	Não	107		12.8	30	0.7	7.459	73.2	28.6885	32	22.5	3.82	1.36	Não	Espontâneo					21	93	Anticoagulação plena	22	6	5	Não	Não	Sim	Alta	Não	Não	Sim	0.8	35	Sim	Não
CT-121	Masculino	80	55	170	Não												#DIV/0!														4	0	1	Não	Não	Não	Óbito				1.8	100	Sim	Não
CT-122	Masculino	69	88	182	Não	Sim	Sim	Dialítica	Não	81	+1930	12.7	106	2.2	7.35	86.6	46.1894	42.9	23.2	2.99	7.15	Sim	PCV	490	15	25	10	40	96	Anticoagulação profilática	38	32	28	Sim	Sim	Não	Óbito				3.6	184	Sim	Não
CT-123	Masculino	73	62	171	Não												#DIV/0!														22	19	17	Não	Sim	Não	Óbito				1.3	118	Sim	Não
CT-124	Masculino	52			Sim	Não	Não	Não	Não	89		11	27	0.5			#DIV/0!					Não	Espontâneo					112	98	Anticoagulação profilática	45	17	10	Sim	Não	Não	Alta	Não	Não	Não	0.6	32	Sim	Não
CT-125	Masculino	80	64	172	não												#DIV/0!														49	19	18	Sim	Sim	Não	Óbito				2.7	108	Não	Não
CT-126	Feminino	93	55.8	136	Não												#DIV/0!														8	3	1	Não	Não	Não	Óbito				3.6	178	Sim	Não	Obito na IOT do TRR
CT-127	Masculino	72	70	164	Não												#DIV/0!														13	12	12	Sim	Não	Sim	Óbito				4.1	271	Sim	Sim	Após extubação evolui com FAARV, aumento de MNM e TEP, necessitando de heparinização plena em BIC e reIOT.
CT-128	Masculino	72	80.6	178	Sim	Não	Não	Não	Não	80		11.9	29	0.6			#DIV/0!					Não	Espontâneo			16		27	94	Anticoagulação profilática	33	9	5	Não	Não	Não	Alta	Não	Não	Não	0.9	26	Sim	Não
CT-129	Masculino	70	82	180	Sim												#DIV/0!														9	5	3	Não	Não	Sim	Óbito				0.7	71	Sim	Não
CT-130	Feminino	65	80	160	Não												#DIV/0!														11	4	2	Não	Não	Não	Alta	Não	Não	Não	0.8	58	Sim	Não
CT-131	Feminino	60	152	154	Sim	Sim	Não	Não	Não	94	-768	11.1	88	0.8	7.36	40	100	50.9	28.4	3.38	12.08		PSV	474	14	26	10	40	92	Anticoagulação profilática	34	34	34	Sim		Não	Óbito				1.5	84	Sim	Não	Pronada 5 vezes durante a internação, sem resultado satisfatório(apenas um prona no D7,demais em dias aleatórios).Extubada dia 02/06 e reintubada no mesmo dia, com registro de broncoaspiração. TVP de MIE em 08/06.Óbito em 13/06.
CT-132	Masculino	82	78	153	Sim												#DIV/0!														6	6	6	Não	Não	Não	Óbito				2.9	118	Sim	Não	PACIENTE FALECIDO NO D6 DE INTERNAÇÃO
CT-133	Masculino	46	105	174	Sim												#DIV/0!														18	10	8	Não	Não	Sim	Alta	Não	Não	Sim	1.1	61	Sim	Não
CT-134	Masculino	58	160	183	não												#DIV/0!														12	11	11	Não	Não	Sim	Óbito				6.2	286	Sim	Não
CT-135	Masculino	89			Não												#DIV/0!														13	8	8	Não	Não	Não	Óbito				6.9	293	Sim	Não	PACIENTE FALECIDO NO D6 DE INTERNAÇÃO DA UTI
CT-136	Masculino	65			Não												#DIV/0!														10	8	8	Não	Não	Não	Óbito				3	89	Sim	Não
CT-137	Masculino	36	180	180	Não	Não	Não	Não	Não			11.8	41	0.6			#DIV/0!				9.5	Não	Espontâneo					86	96	Anticoagulação plena	41	17	15	Não	Não	Sim	Alta	Não	Não	Sim	0.5	14	Sim	Não
CT-138	Masculino	82			Sim												#DIV/0!														7	0	1	Não	Não	Não	Óbito				2.1	73	Sim	Não	Paciente sofreu IOT na enfermaria, evoluindo com 3 PCR após IOT, voltando à RCE. Negado vaga de UTI. Obito 6h após IOT aproximadamente
CT-139	Feminino	64	70	1.66	Sim												#DIV/0!														17	7	6	Não	Sim	Não	Alta	Não	Não	Sim	0.9	71	Sim	Não
CT-140	Masculino	72			Sim												#DIV/0!														16	12	12	Não	Sim	Não	Óbito				4.9	202	Sim	Não
CT-141	Masculino	86			Não												#DIV/0!														4	3	3	Não	Não	Não	Óbito				5.9	232	Não	Não
CT-142	Feminino	62	78	170	Sim												#DIV/0!														16	8	6	Não	Não	Não	Alta	Não	Não	Não	0.6	37	Sim	Não
CT-143	Feminino	70	65	158	Não												#DIV/0!														21	5	3	Não	Não	Não	Óbito				0.7	39	Não	Não
CT-144	Feminino	59	90	160	Sim	Não	Não	Não	Não	95		11.7	21	0.6			#DIV/0!					Não	Espontâneo					86	96	Anticoagulação plena	31	16	14	Não	Sim	Sim	Alta	Não	Não	Sim	0.7	32	Sim	Não	Alta com rivaroxabana devido ao TEP
CT-145	Feminino	58	119.6	111.9	Sim												#DIV/0!														13	12	12	Não	Não	Não	Óbito				0.8	86	Sim	Não
CT-146	Masculino	58			Sim	Não	Não	Não	Não			10.6	25	0.8			#DIV/0!				0.81	Não	Espontâneo					32	98	Anticoagulação profilática	26	16	14	Não	Sim	Não	Alta	Não	Não	Não	0.9	23	Sim	Não
CT-147	Feminino	64	72	168	Não	Sim	Não	Não	Não	122	+292	8.4	105	0.8	7.46	134	29.8507	49	35	1.23	1.39	Sim	PCV	700	16	30	8	40	97	Anticoagulação profilática	64	31	23	Sim	Não	Não	Alta	Não	Não	Sim	0.5	26	Sim	Não
CT-148	Masculino	72	95	180	Sim												#DIV/0!														3	2	2	Não	Não	Não	Óbito				3.4	100	Sim	Não	Obito antes de D3
CT-149	Masculino	75	50	160	Não	Sim	Sim	Não	Não	84	-407	9.6	63	0.6	7.421	160.5	24.9221	47.2	30	1.89	4	Sim	VCV	450		25	8	40		Anticoagulação profilática	72	24	22	Sim	Sim	Não	Alta	Não	Sim	Não	0.4	34	Sim	Não	Broncoaspiração com necessidade de re-iot
CT-150	Masculino	59	115	170	Sim												#DIV/0!														23	12	11	Não	Sim	Sim	Alta	Sim	Não	Sim	2.4	87	Sim	Não
CT-151	Masculino	58	112	185	Sim												#DIV/0!														19	19	19	Não	Sim	Sim	Óbito				4.1	90	Sim	Não
CT-152	Masculino	53	75	165	Sim	Não	Não	Dialítica	Não	70		8	144	4.1	7.38	35.6	0	39	22.7	2.38		Não	Espontâneo	2						Anticoagulação profilática	55	0	10	Não	Não	Não	Alta	Sim	Não	Não	1.7	48	Sim	Não	Paciente entubado no PS- nao foi para uti. Dados do sapsIII baseado na internacao PS apos iot
CT-153	Masculino	62	65	1.64	Sim												#DIV/0!														13	12	12	Não		Não	Óbito				2	119	Sim	Não
CT-154	Masculino	58	80	180	Sim	Não	Não	Não	Não				37	1			#DIV/0!				22.81	Não	Espontâneo							Anticoagulação plena	24	11	7	Não		Sim	Alta	Não	Não	Sim	1	37	Sim	Não
CT-155	Masculino	68			Sim												#DIV/0!														4	3	3	Não	Não	Não	Óbito				4.9	105	Sim	Não	evolui com FA de alta resposta
CT-156	Masculino	65	95	177	Sim												#DIV/0!														18	16	16	Não	Sim	Não	Óbito				6	134	Sim		Extubado no D4 e reintubado no D5.
CT-157	Masculino	71	107.1	170	Não												#DIV/0!														33	32	26	Não	Não	Não	Óbito				3.8	323	Não	Não	Paciente com ICC prévio, intubado pelo TRR com suspeita de COVID, porém confirmou-se EAP e não covid
CT-158	Feminino	67	70	160	Não	Não	Não	Não	Não	80		10.6	15	0.6	7.42	36	180.556	42	27.5	2.96	1.43	Não	Espontâneo					65	92	Anticoagulação profilática	41	13	7	Não	Não	Não	Alta	Não	Sim	Não	0.7	7	Sim	Não
CT-159	Feminino	69	57	151	Sim	Não	Não	Não	Não	88		12.3	39	0.5			#DIV/0!					Sim	Espontâneo			20		65	92	Anticoagulação profilática	30	16	12	Sim	Não	Não	Alta	Não	Não	Sim	0.6	24	Sim	Não
CT-160	Masculino	63	78	172	Sim												#DIV/0!														5	4	4	Não	Não	Não	Óbito				2.6	69	Sim	Não
CT-161	Feminino	79	58		Sim												#DIV/0!														15	11	10	Sim	Não	Não	Óbito				4.8	257	Sim	Não	PACIENTE EVOLUIU A OBITO NO D 15
CT-162	Feminino	63	83	160	Sim												#DIV/0!														17	4	3	Não	Não	Não	Alta	Não	Não	Sim	0.9	53	Sim	Não
CT-163	Masculino	34	105	175	Sim												#DIV/0!														8	8	8	Não	Não	Não	Óbito				3.9	67	Sim	Não
CT-164	Masculino	75	80.6	170	Sim												#DIV/0!														6	6	6	Sim	Não	Não	Óbito				3.5	237	Sim	Não	Paciente proveniente de outro serviço hospitalar, sem dados de internação prévia. Após extubação em UTI, evolui com rebaixamento do nível de consciência, choque e necessidade de reIOT, realizada com sucesso após segunda tentativa por médico plantonista. Apresentou broncoaspiração durante procedimento e PCR em AESP.
CT-165	Masculino	32	94	180	Sim												#DIV/0!														26	6	4	Não	Não	Não	Alta	Não	Não	Sim	29	0.8	Sim	Não
CT-166	Masculino	73	95	173	Sim												#DIV/0!														7	7	7	Não	Sim	Não	Óbito						Sim	Não	SUSPEITA DE TEP, MAS NÃO CONFIRMADO POR ANGIOTC
CT-167	Feminino	74	58	140	Sim												#DIV/0!														16	15	15	Não	Não	Não	Óbito				5.4	209	Sim	Não
CT-168	Masculino	71			Sim	Sim	Sim	Dialítica	Não	71	-433	9.2	87	1.4	7.39	85.9	58.2072	37.1	22.1	1.65	2.77	Não	PCV		14	20	8	50		Anticoagulação profilática	33	33	33	Não	Sim	Não	Óbito				2.4	194	Sim	Não
CT-169	Feminino	56	56	162	Sim	Sim	Sim	Não	Não	58	+571	7.3	134	1.2	7.51	111	31.5315	46	36	2.5	3.58	Sim	PSV		9	24	8	35	95	Anticoagulação plena	70	62	47	Sim	Sim	Não	Óbito				0.3	25	Sim	Não
CT-170	Masculino	74	81	172	Sim	Sim	Sim	Não-dialítica	Não	69	+400	9.4	175	1.9	7.3	138	39.8551	49	24	1.93	8.34	Não	PCV		18	30	10	55	98	Anticoagulação profilática	51	46	46	Não	Sim	Não	Óbito				2.4	237	Sim	Não
CT-171	Masculino	68			Não												#DIV/0!														26	24	25	Não	Não	Não	Óbito				3.2	113	Sim	Não
CT-172	Feminino	63	95	150	Não	Sim	Sim	Não-dialítica	Não	88	+850	7.4	119	1.1	7.4	100.5	59.7015	53.3	32.3	2.01	9.32	Não	VCV	360		24	12	60	95	Anticoagulação profilática	58	53	53	Não	Sim	Não	Óbito				2.3	82	Sim	Não
CT-173	Masculino	48	71.3	180	Sim	Sim	Sim	Dialítica	Não	77	-769	6.6	57	1.8	7.53	74.8	40.107	33.5	27.7	1.41	8.4	Não	VCV				12	30	93	Sem anticoagulação	75	40	37	Não	Sim	Sim	Alta	Não	Não	Não	0.8	56	Sim	Não
CT-174	Feminino	79			Sim												#DIV/0!														9	5	6	Não	Não	Não	Óbito				5.3	206	Sim	Não
CT-175	Feminino	39	67	151	Não	Sim	Sim		Sim	115	+720	7.6	43	0.6	7.41	82	60.9756	42	26	1.67	2.9	Sim	VCV	310		35	14	50	99	Anticoagulação profilática	35	29	28	Sim	Não	Não	Óbito				0.8	38	Sim		Paciente procurou ps devido dores abdominais em hf, realizou ccc vlp. Apresentava queixas de ivas. Evolui na enfermaria com desconforto respiratório
CT-176	Feminino	67	98	1.65	Sim	Não	Não	Não-dialítica	Não	138	-555	8.9	135	2.3	7.4	67.6	44.3787	46.3	28.5	1.76	35	Sim	Espontâneo					30	94	Anticoagulação plena	58	25	21	Sim	Sim	Não	Alta	Não	Não	Não	0.6	28	Sim	Não	Doença trombótica associada a COVID (TVP MID) + necrose de dedos após PAi em MSD
CT-177	Masculino	63	89	175	Não	Não	Não	Não	Não			11	25	0.6	7.435	41.6	206.731	35	23	2.14		Não	Espontâneo					86	96	Sem anticoagulação	24	13	10	Não	Não	Não	Alta	Não	Não	Sim	0.7	26	Sim	Não
CT-178	Masculino	73	130	168	Não												#DIV/0!														41	15	15	Não	Não	Sim	Óbito				252	1.6	Sim	Não
CT-179	Masculino	71	92.9	157	Sim							6.4	125	3.3	6.991	59.2	0	73.8	17.4	3.85	16.12										33	33	33	Não	Sim	Não	Óbito				3.3	125	Sim	Não
CT-180	Feminino	63	98	166	Sim												#DIV/0!														24	10	7	Não	Não	Não	Alta	Não	Não	Sim	0.5	33	Sim	Não
CT-181	Masculino	32	100	186	Sim												#DIV/0!														15	7	6	Não	Não	Sim	Alta	Não	Não	Sim	0.9	18	Sim	Não
CT-182	Feminino	59	60	1.55	não												#DIV/0!														10	9	6	Não	Não	Não	Óbito				0.4	65	Não	Não
CT-183	Masculino	59	69.7	180	Sim	Sim	Sim	Não	Não	86		10	0.6	48	7.4	104	33.6538	47.8	28.9	1.64	1,55	Sim	VCV	330			8	35	97		17	12	4	Sim	Sim	Não	Óbito				1.9	93	Sim	Não
CT-184	Masculino	75	100	175	Sim												#DIV/0!														4	4	3	Não		Não	Óbito				5.7	100	Sim	Não	Relato de obesidade grau III, porém não há registro do peso nem altura. Paciente pronado na UTI no mesmo dia da IOT, porém do D3 já se encontrava em posição supina ao leito.
CT-185	Masculino	76	60	160	não												#DIV/0!														04	03	03			Não					3.5	151			paciente evoluiu a obito do dia 26 para 27
CT-186	Masculino	64			Sim												#DIV/0!														14	4	3	Não	Não	Não	Alta	Não	Não	Sim	1	25	Sim	Não	paciente sofreu auto- extubação no dia 08/06 e no mesmo dia foi reintubado.
CT-187	Masculino	65	109	177	Não												#DIV/0!														23	19	19	Não	Sim	Não	Óbito				4.5	177	Sim
CT-188	Feminino	69			Não												#DIV/0!														6	3	3	Não	Não	Sim	Óbito				2.1	122	Sim	Não
CT-189	Feminino	84			Não												#DIV/0!														6	2	2	Não	Não	Não	Óbito				2.7	78	Sim	Não
CT-190	Feminino	65	61	160	Sim												#DIV/0!														13	4	2	Não	Não	Não	Alta	Sim	Não	Não	5.4	77	Não	Não	Quadro de insuficiência respiratória decorrente de edema agudo de pulmão.
CT-191	Feminino	68	65	162	Não												#DIV/0!														34	0	9	Não	Não	Não	Óbito				2.6	123	Sim	Não
CT-192	Masculino	63	70	170	Sim												#DIV/0!														17	9	9	Não	Sim	Não	Alta		Não	Não	0.7	29	Não	Não
CT-193	Feminino	74	62	1.58	Não												#DIV/0!														9	0	3	Não	Não	Não	Óbito				2.3	279	Não	Não
CT-194	Masculino	69			Sim												#DIV/0!														24	6	6	Não	Não	Não	Óbito				3.1	248	Não	Não	IgM e IgG reagentes para COVID (22/06/2020), porem PCR negativo (09/06/2020)
CT-195	Masculino	87		168	Não												#DIV/0!														11	10	10	Não	Não	Não	Óbito				2.4	243	Sim	Não	PACIENTE PRONADO NO D0 ADMISSÃO NA UTI (NÃO NO D3)
CT-196	Masculino	82	70	165	Não												#DIV/0!														18	3	3	Não	Não	Não	Óbito	Não	Não	Não	5.8	117	Sim	Não
CT-197	Masculino	60	74	174	não												#DIV/0!														23	15	13	Não	Sim	Não	Alta	Não	Não	Sim	0.7	21		Não
CT-198	Masculino	48	80	185	Sim												#DIV/0!														18	13	6	Não	Não	Não	Alta	Não	Não	Não	0.9	26	Sim	Não
CT-199	Masculino	40	97	1.73	Não												#DIV/0!														12	4	3	Não	Não	Não	Alta	Não	Não	Não	0.7	37	Sim	Não	TC com pulmão acometido em <25%
CT-200	Feminino	49			Sim												#DIV/0!														20	8	7	Não	Sim	Não	Alta		Não	Sim	0.64	50	Sim	Não
CT-201	Feminino	77			Sim												#DIV/0!														2	1	1	Não	Não	Não	Óbito				1.9	56	Sim	Não
CT-202	Masculino	68	75	175	Não												#DIV/0!														50	2	2	Não	Não	Não	Óbito				4.5	110	Não	Não	Paciente submetido a IOT devido a choque séptico de origem cardiogênico e séptico por pé diabético infeccioso e SCA durante internação prolongada. Durante transporte para TC bombas de infusão de aminas vasoativas perdeu a bateria, gerando instabilidade e suspensão do procedimento com encaminhamento imediato a unidade de terapia intensiva.
CT-203	Feminino	77	67	155	Sim												#DIV/0!														2	0	2	Não	Não	Não	Óbito				4.4	142	Não	Não	Paciente com neoplasia de endométrio submetida a histerectomia em junho, que evoluiu com deiscência de FO e múltiplas reabordagens. Após IOT pelo TRR, paciente avaliado por equipe cirúrgica e de cuidados paliativos que optam em não progredir com medidas de suporte avançado de vida.
CT-204	Feminino	90			Sim	Sim	Sim	Não-dialítica	Não	76	+3216	8.2	170	1.8	7.225	108.6	36.8324	58.2	23.6	1.95	1.9	Não	AC-V	310		28	8	40	98		25	24	24	Não	Sim	Não	Óbito				2.8	202	Não	Não
CT-205	Feminino	84	66	1.55	Sim												#DIV/0!														17	4	5	Não	Não	Não	Óbito				2.2	94	Sim	Não	Paciente internada por abdomen agudo obstrutivo, submetida a laparotomia exploradora na internação evoluindo com IAMSST em PO Covid 10 dias após Internação
CT-206	Masculino	76			Sim												#DIV/0!														3	3	3	Não	Não	Não	Óbito				4.7	133	Sim	Não	Paciente apresentou oclusão arterial aguda e isquemia de MIE, durante internação em UTI
CT-207	Masculino	60			Sim												#DIV/0!														13	5	5	Não	Não	Não	Óbito				2.3	76	Sim	Não
CT-208	Feminino	71	70	1.54	Não												#DIV/0!														25	0	1	Não	Não	Não	Óbito						Não	Não
CT-209	Masculino	75			Sim												#DIV/0!														12	4	3	Não	Não	Não	Alta	Não	Não	Não	2.5	167	Sim	Não
CT-210	Feminino	69	93	164	não												#DIV/0!														14	0	2	Não	Não	Não	Alta	Não	Não	Não	0.9	29	Não	Não	Diagnóstico final: cetoacidose diabética
CT-211	Feminino	70	64	150	Não												#DIV/0!														11	8	9	Não	Não	Não	Óbito				0.9	32	Sim	Não
CT-212	Masculino	57	105	168	não	Não	Não	Não	Sim			10.1	18	0.8			#DIV/0!					Não	Espontâneo					21		Anticoagulação profilática	29	9	7	Não	Não	Não	Alta	Não	Não	Não	0.8	16	Não	Não	PACIENTE COM ALTA DA UTI EM 25/06. PCR NEGATIVOS DE 16 E 22/6. IGG E IGM NEGATIVOS EM 30/06
CT-213	Masculino	62			Não												#DIV/0!														3	3	3	Não	Não	Sim	Óbito				5.1	240	Não	Não	Paciente com IAMSST. Apresentou PCR em AESP na IOT (gripário). Admitido na emergência do PS de clínica com BAVT, passado MP transvenoso. Evolui com IRA e oclusão arterial aguda em MID associado a dissecção de Ao distal, submetido a tromboembolectomia. Após procedimento cirúrgico é admitido em UTI, porém registrado óbito no POi.
CT-214	Masculino	42	120	192	Sim												#DIV/0!														15	5	4	Não	Não	Não	Alta	Não	Não	Sim	0.7	36	Sim	Não	AUSENCIA DE MUITOS DADOS NAS EVOLUÇÕES DESTE PACIENTE
CT-215	Feminino	77			Sim												#DIV/0!														12	10	10	Não	Não	Não	Óbito				5.3	237	Sim	Não
CT-216	Masculino	83	80	178	Sim												#DIV/0!														21	12	10	Sim	Sim	Não	Óbito				1.1	51	Sim	Não
CT-217	Masculino	69			Não												#DIV/0!														3	1	1	Não	Não	Não	Óbito				7.7	262	Sim	Não	Paciente internou com quadro de colecistite aguda/ abdômen agudo inflamatório (Sepse). Insuficiência renal não dialitica previa, agudizada durante internação (necessitando de diálise) IAM de parede inferior prévia a IOT
CT-218	Masculino	53	90	170	Sim												#DIV/0!														28	11	9	Não	Não	Não	Alta	Não	Não	Não	1.1	27	Sim	Não
CT-219	Masculino	43			Sim												#DIV/0!														12	11	11	Não	Não	Não	Óbito				1.5	149	Sim	Não
CT-220	Masculino	68			Não	Sim	Sim	Dialítica	Não		+1398				7.22	156.7	35.0989	55.3	22.3	1.53		Não	VCV	550		28	8	55	92	Anticoagulação profilática	31	30	30	Não	Não	Não	Óbito				3.54	107	Sim	Não
CT-221	Masculino	78	71	167	Não												#DIV/0!														7	6	6	Não	Não	Não	Óbito				4.5	285	Sim	Não
CT-222	Feminino	84	62		Sim												#DIV/0!														17	14	14	Não	Sim	Não	Óbito				2.2	186	Sim	Não
CT-223	Feminino	80	60	160	Não												#DIV/0!														24	1	1	Não	Não	Não	Óbito				2.7	93	Não	Não
CT-224	Masculino	41			Sim												#DIV/0!														10	8	8	Não	Não	Não	Óbito						Sim	Não
CT-225	Masculino	64	64.8	160	Sim												#DIV/0!														11	9	4	Sim	Sim	Não	Óbito	Não	Não	Não	4.8	299	Sim	Não
CT-226	Feminino	75	88		Não												#DIV/0!														22	14	14	Não	Não	Não	Óbito				0.8	75	Sim	Não
																	#DIV/0!
																	#DIV/0!
																	#DIV/0!
																	#DIV/0!
																	#DIV/0!
																	#DIV/0!
																	#DIV/0!
																	#DIV/0!
																	#DIV/0!
																	#DIV/0!
																	#DIV/0!
																	#DIV/0!
																	#DIV/0!
																	#DIV/0!
																	#DIV/0!
																	#DIV/0!
																	#DIV/0!
																	#DIV/0!
																	#DIV/0!
																	#DIV/0!
																	#DIV/0!
																	#DIV/0!
																	#DIV/0!
																	#DIV/0!
																	#DIV/0!
																	#DIV/0!
																	#DIV/0!
																	#DIV/0!
																	#DIV/0!
																	#DIV/0!
																	#DIV/0!
																	#DIV/0!
																	#DIV/0!
																	#DIV/0!
																	#DIV/0!
																	#DIV/0!
																	#DIV/0!
																	#DIV/0!
																	#DIV/0!
																	#DIV/0!
																	#DIV/0!
																	#DIV/0!
																	#DIV/0!
																	#DIV/0!
																	#DIV/0!
																	#DIV/0!
																	#DIV/0!
																	#DIV/0!
																	#DIV/0!
																	#DIV/0!
																	#DIV/0!
																	#DIV/0!
																	#DIV/0!
																	#DIV/0!
																	#DIV/0!
																	#DIV/0!
																	#DIV/0!
																	#DIV/0!
																	#DIV/0!
																	#DIV/0!
																	#DIV/0!
																	#DIV/0!
																	#DIV/0!
																	#DIV/0!
																	#DIV/0!
																	#DIV/0!
																	#DIV/0!
																	#DIV/0!
																	#DIV/0!
																	#DIV/0!
																	#DIV/0!
																	#DIV/0!
																	#DIV/0!
																	#DIV/0!
																	#DIV/0!
																	#DIV/0!
																	#DIV/0!
																	#DIV/0!
																	#DIV/0!
																	#DIV/0!
																	#DIV/0!
																	#DIV/0!
																	#DIV/0!
																	#DIV/0!
																	#DIV/0!
																	#DIV/0!
																	#DIV/0!
																	#DIV/0!
																	#DIV/0!
																	#DIV/0!
																	#DIV/0!
																	#DIV/0!
																	#DIV/0!
																	#DIV/0!
																	#DIV/0!
																	#DIV/0!
																	#DIV/0!
																	#DIV/0!
																	#DIV/0!
																	#DIV/0!
																	#DIV/0!
																	#DIV/0!
																	#DIV/0!
																	#DIV/0!
																	#DIV/0!
																	#DIV/0!
																	#DIV/0!
																	#DIV/0!
																	#DIV/0!
																	#DIV/0!
																	#DIV/0!
																	#DIV/0!
																	#DIV/0!
																	#DIV/0!
																	#DIV/0!
																	#DIV/0!
																	#DIV/0!
																	#DIV/0!
																	#DIV/0!
																	#DIV/0!
																	#DIV/0!
																	#DIV/0!
																	#DIV/0!
																	#DIV/0!
																	#DIV/0!
																	#DIV/0!
																	#DIV/0!
																	#DIV/0!
																	#DIV/0!
																	#DIV/0!
																	#DIV/0!
																	#DIV/0!
																	#DIV/0!
																	#DIV/0!
																	#DIV/0!
																	#DIV/0!
																	#DIV/0!
																	#DIV/0!
																	#DIV/0!
																	#DIV/0!
																	#DIV/0!
																	#DIV/0!
																	#DIV/0!
																	#DIV/0!
																	#DIV/0!
																	#DIV/0!
																	#DIV/0!
																	#DIV/0!
																	#DIV/0!
																	#DIV/0!
																	#DIV/0!
																	#DIV/0!

## Sheet: D28
Study ID	Gênero?	Idade?	Peso (kg)	Altura (cm)	Acometimento tomográfico > 50% do parênquima?	D28-Necessidade de VM ?	D28 - Necessidade de DVA?	D28-Insuficiência renal?	D28-Necessitou pronar?	D28-Pressão Arterial Média (mmHg)	D28-Balanço hídrico? (±ml)	D28-Hemoglobina (g/dL)	D28-Uréia (mg/dL)	D28- Creatinina (mg/dL)	D28- pH	D28- PaO2 (mmHg)	Oxygen Index	D28- PaCO2(mmHg)	D28 - Bica	D28-Lactato (mmol)	D28- D dimero	D28- Falha de extubação prévia?	D28-Modo ventilatório?	D28- Volume corrente? (ml)	D28- Pi (se ventilado em PCV)	D28- Frequência respiratória (irpm)	D28- PEEP (mmhg)	D28- Fio2 (%)	D28- Saturação de Oxigênio	D28 - Anticoagulação	Tempo de internação hospitalar? (em dias)	Tempo de internação em Unidade de Terapia Intensiva? (em dias)	Tempo de ventilação mecânica? (em dias)	Falha de extubação com necessidade de reintubação?	Fez pneumonia associada a VM (PAV)?	Fez TEP?	Desfecho final?	Se alta hospitalar, recebeu alta necessitando de diálise ?	Se alta hospitalar, recebeu alta necessitando de O2 domiciliar?	Se alta hospitalar, recebeu alta com anticoagulante?	Último valor de creatinina antes da alta/óbito	Último valor de ureia antes da alta/óbito	COVID confirmado?	Influenza confirmado?	Alguma anotação final?
CT-01	Feminino	69			Sim												#DIV/0!														5	0	0	Não	Não	Não	Óbito				0.9	54	Sim		Paciente em anticoagulação plena desde o dia anterior à IOT devido apresentar FA ao ECG. IOT em 26/07, com óbito no atendimento inicial.
CT-02	Feminino	75	103	157	Sim												#DIV/0!														26	24	24	Não		Não	Óbito				1.2	108	Sim	Não
CT-03	Masculino	69	91.5	178	Não	Não											#DIV/0!														7	0	2	Não	Não	Não	Alta	Sim	Não	Não	6.1	141	Não	Não	Paciente com DRC estágio V agudizada, evolui com EAP e IAMSST. Alta com acompanhamento em ambulatório de diálise. Paciente com IgM + e IgG -, TC não sugestiva e dois PCRs (datas diferentes) negativos.
CT-04	Feminino	75	40	135	Sim	Não											#DIV/0!														22	7	5	Não	Não	Não	Alta	Não	Não	Sim			Sim	Não
CT-05	Feminino	82	56	150	Sim	Sim	Sim	Não-dialítica	Não	66	+645	8.2	130	2	7.39	69.1	72.3589	45.9	27.5	2.19		Não	PCV		15	25	10	50	94		53	51	51	Não	Sim	Sim	Óbito				2.5	153	Sim	Não	Prona em 15/08, 22/08, 26/08. TQT 24/09
CT-06	Masculino	62	69	165	Sim	Não	Não	Não	Não	78		10.5	32	0.8	7.43	56.9	36.9069	36.5	24	1.62		Não	Espontâneo			20		21	90	Anticoagulação profilática	31	8	6	Não	Não	Não	Alta	Não	Não	Sim	0.8	32	Sim	Sim
CT-07	Feminino	69	74	157	Sim	Não											#DIV/0!														21	7	6	Não	Não	Não	Alta	Não	Não	Sim	0.8	32	Sim	Não
CT-08	Feminino	86	63	150	Não												#DIV/0!														2	0	1	Não	Não	Não	Óbito				2.6	102	Não	Não
CT-09	Feminino	72	98	155	Não	Sim	Sim	Não	Não	76	32	7.9	99	1.1	7.49	98.4	30.4878	36.7	27.5	4.31	5.21	Não	PSV	360		31	6	30	96	Sem anticoagulação	26	25	25	Não	Não	Não	Óbito				1.7	123	Sim	Não
CT-10	Feminino	71	105	159	Sim	Não											#DIV/0!														23	8	7	Não	Não	Sim	Ainda internado				0.5	15	Não	Sim	Relato de internação em outro hospital por COVID, com alta dia 6/08.Deu entrada no Iamspe dia 22/08 com o quadro de TEP(angio TC + para TEP). PCR COVID:negativos(26/08 e repetido dia 28/08). Sorologia COVID (02/09):IgM+/IgG+
CT-11	Feminino	65	65	160	Não	Não	Não	Não	Não	86	-92	7.5	79	0.6	7.49	84	133.333	48	35.8	2.06	5.56	Sim	Espontâneo			24		112	98	Anticoagulação profilática	53	30	24	Sim	Sim	Não	Alta	Não	Não	Não	1.2	41	Sim	Sim	Paciente apresentou hepatite devido uso de propofol
CT-12	Feminino	82	68	1.59	Não												#DIV/0!														20	16	16	Não	Não	Não	Óbito				1.4	185	Sim	Não
CT-13	Masculino	69	62	165	Não												#DIV/0!														14	10	10	Não	Não	Sim	Óbito				3.2	113	Sim	Não
CT-14	Feminino	77	100	154	Não												#DIV/0!														37	6	26	Não	Sim	Não	Óbito				2.2	46	Sim	Não	Paciente internada devido iam, na internação evolui com pnm nosocômios/covid. Sua admissão na uti ocorreu somente 30 dias após a interação. Após entrada na uti faleceu em 6 dias.
CT-15	Masculino	76	90	191	Sim	Não	Não	Não	Não	103							#DIV/0!					Não	Espontâneo			18		29	97	Extendida	30	6	4	Não	Não	Não	Alta	Não	Sim	Sim	0.7	26	Sim	Não	Internação prolongada por descontrole de DM após internação em leito de enfermaria e necessidade de manutenção do aporte de O2.
CT-16	Feminino	72	84	160	Não												#DIV/0!														29	21	21	Sim	Sim	Não	Óbito				6.3	205	Sim	Não
CT-17	Masculino	55	90	180	Não												#DIV/0!														15	11	11	Não	Não	Não	Óbito				4.1	315	Não	Não	Paciente com internação prolongada pela psquiatria com descompensação do transtorno bipolar, intoxicação por lítio e síndrome neuroleptica. PCR e sorologia para covid negativo em 2 ocasiões, além de TC não sugestiva.
CT-18	Masculino	76	72	158	Sim	Não	Não	Não	Não			12	22	0.6			#DIV/0!					Não	Espontâneo							Anticoagulação plena	33	13	13	Não	Sim	Sim	Alta	Não	Não	Sim	0.7	26	Sim	Não
CT-19	Feminino	53	70	160	Sim	Não											#DIV/0!														21	07	9	Não	Sim	Não	Alta	Não	Sim	Não	0.7	23	Sim	Não
CT-20	Masculino	54	90	180	não	Sim	Sim	Não	Não	80		8.4	700	0.9	7.38	104.6	95.6023	59.7	34.8	1.64	5.68	Sim	VCV	440		26	6	100	97	Anticoagulação profilática	36	32	32	Sim	Sim	Não	Óbito				1.9	206	Sim	Não	PACIENTE INTERNOU NO HOSPITAL PARA REALIZAR NEUROCIRURGIA. NO ENTANTO, ANTES DA CIRURGIA FOI REALIZADO TC DE TORAX COM EVIDENCIA DE VIDRO FOSCO. REALIZADO CIRURGIA. E APÓS 2 DIAS INTUBADO DEVIDO DESSATURAÇÃO NA ENFERMARIA COVID.
CT-21	Masculino	69	55	177	Não	Não											#DIV/0!														7	3	2	Não	Não	Não	Alta	Não	Não	Não	0.6	65	Não	Não
CT-22	Feminino	59			Sim												#DIV/0!														6	5	5	Não	Não	Não	Óbito				3.3	80	Sim	Não
CT-23	Feminino	76	83	145	não												#DIV/0!														10	10	10	Não	Não	Não	Óbito				1.1	108	Não	Não
CT-24	Masculino	63	65	168	Não												#DIV/0!														10	6	6	Não	Não	Não	Óbito				7.6	271	Sim	Não
CT-25	Masculino	60	70	170	Não	Sim	Não	Dialítica	Não	82	-335	9.3	272	2.5	7.3	88	45.4545	33	16	2.1		Não	PSV	600		40	8	40	96	Anticoagulação plena	55	36	35	Não	Sim	Não	Alta	Não	Não	Não	0.7	25	Sim	Não
CT-26	Feminino	66	68.5	164	Sim	Não											#DIV/0!														15	4	3	Não	Não	Não	Alta	Não	Não	Não	1	43	Sim	Não
CT-27	Feminino	72	71.2		não	Não	Não	Dialítica	Não	65	+1448	7.6	166	1.6			#DIV/0!				9.14	Não	Espontâneo			12		145	100		42	36	23	Não	Sim	Sim	Óbito				1.2	153	Sim	Não
CT-28	Feminino	70	57.4	1.5	Sim	Não											#DIV/0!														31	14	9	Não	Não	Não	Alta	Não	Não	Sim	1.82	53.1	Sim	Não
CT-29	Feminino	79			Sim	Sim	Sim	Não	Não		-406						#DIV/0!						VCV	480		30	7	100	84	Anticoagulação plena	27	27	27	Não	Sim	Não	Óbito				1	92	Sim	Não
CT-30	Feminino	64			Não												#DIV/0!														22	17	17	Não	Sim	Sim	Óbito				7.2	336	Sim	Não	PACIENTE PRONADA NO D2. CHOQUE SEPTICO PULMONAR (PAV?) TENDO FEITO USO DE MERO, VANCO E POLI B
CT-31	Masculino	58	120.5	170	Sim												#DIV/0!														18	6	5	Não	Não	Não	Óbito				8.3	193	Sim	Não
CT-32	Masculino	63			Sim												#DIV/0!														8	8	8	Não	Não	Não	Óbito				6	196	Sim	Não
CT-33	Feminino	63	75	160	Não												#DIV/0!														12	10	10	Não	Não	Não	Óbito				2.5	153	Sim	Não
CT-34	Feminino	58	120		Sim												#DIV/0!														12	8	7	Sim	Sim	Não	Óbito				8.4	322	Sim	Não
CT-35	Feminino	67	73	1.62	Não												#DIV/0!														12	12	12	Sim	Não	Não	Óbito				2.2	220	Sim	Não
CT-36	Masculino	67	77.8	1.67	Não	Não	Não	Não-dialítica	Não			8.5	130	1.6	7.43	126.3	68.0918	34.4	22.5	2.07		Não	Espontâneo					86	98	Anticoagulação profilática	45	23	20	Não	Sim	Não	Alta	Não	Não	Sim	1	30	Sim	Não	Fez TEP em 21/08
CT-37	Feminino	64	69	157	Não	Não	Não	Não	Não	100	-245	6.7	36	0.7	7.47	82.4	104.369	28.8	20.7	1.85	0.77	Não	Espontâneo			21		86	96	Anticoagulação profilática	38	35	31	Não	Não	Não	Óbito				2.1	47	Sim	Não	ex-tot 17/09, alta UTI em 21/09 / readm UTI 24/09 por choque séptico + re-tot
CT-38	Masculino	75	85	165	Sim												#DIV/0!														5	4	4	Não	Não	Não	Óbito				3.1	108	Sim	Não	D dimero maior que 35. Paciente não realizou angiotc
CT-39	Feminino	58	80	164	Sim	Não	Não	Não-dialítica	Não			7.8	104	1.4			#DIV/0!				6.37	Sim	Espontâneo					112	98	Anticoagulação profilática	84	27	13	Sim	Sim	Não	Ainda internado				0.7	31	Sim	Não	Segue internada
CT-40	Masculino	63	87	177	Sim	Sim	Sim	Dialítica	Sim	90	+2774	6.8	134	3.2	7.38	104	33.6538	37	21	1.6	11	Não	PSV			29	5	35	96	Anticoagulação profilática	67	65	61	Sim	Sim	Não	Óbito				3.5	120	Sim	Não
CT-41	Feminino	67	65	162	Sim												#DIV/0!														46	15	16	Sim	Sim	Não	Óbito				2.8	111	Sim	Não	Registro de infarto sem Supra ST, com aumento progressivo de troponina, evolução para choque com livedo em membros e tronco e óbito no D16.
CT-42	Masculino	80			Não												#DIV/0!														5	4	4	Não	Não	Não	Óbito				2	77	Sim	Não
CT-43	Masculino	64			Sim	Não											#DIV/0!														28	8	4	Não	Não	Não	Alta	Não	Não	Não	0.8	18	Sim	Não
CT-44	Masculino	49	96		Não												#DIV/0!														7	4	4	Não	Não	Sim	Óbito				0.8	28	Sim	Não	Óbito por provável TEP.
CT-45	Masculino	63			Sim												#DIV/0!														21	20	20	Não	Sim	Não	Óbito				4.3	102	Sim	Não
CT-46	Masculino	68	54	172	Sim												#DIV/0!														7	2	2	Não	Sim	Não	Óbito				7.4	107	Sim	Não
CT-47	Feminino	73			Sim												#DIV/0!														18	17	17	Não	Sim	Não	Óbito				2.3	269	Sim	Não
CT-48	Feminino	53	260	155	não												#DIV/0!														8	0	7	Não	Não	Não	Óbito				2.8	192	Não	Não	devido obesidade, paciente apresentou dificulades técnicas na coleta de exames arteriais. Havendo falhas de cateterização arterial ao longo do manejo.
CT-49	Masculino	53	58	165	Não	Não											#DIV/0!														21	8	7	Não	Sim	Não	Alta	Não	Não	Não	0.7	30	Sim	Não
CT-50	Feminino	75	90	1.57	Não	Não											#DIV/0!														26	16	06	Não	Sim	Não	Alta	Não	Não	Sim	0.5	20	Não	Não	Não colhido PCR para COVID. TC da admissão pós IOT não evidenciou padrão sugestivo de COVID, porém com tubo traqueal seletivo à direita com atelectasia total do pulmão esquerdo.
CT-51	Masculino	70	50	177	Não	Não											#DIV/0!														12	4	5	Não	Não	Não	Alta	Não	Não	Não	1.1	27	Não	Não
CT-52	Feminino	68	91	160	Não	Não	Não	Não	Não	66	+2166	8.9	139	0.8	7.45	74	195.946	47	32	1.87	3.38	Não	Espontâneo			16		145	99	Anticoagulação profilática	39	31	23	Sim	Sim	Não	Óbito				1.1	89	Sim	Não
CT-53	Masculino	81	70	170	Não	Não											#DIV/0!														16	8	5	Não	Não	Não	Alta	Não	Não	Não	0.8	46	Sim	Não
CT-54	Masculino	71	84	175	Não												#DIV/0!														10	9	9	Não	Não	Não	Óbito				6.8	344	Sim	Não
CT-55	Masculino	65	88	165	Sim	Não	Não	Dialítica	Não	106		8.3	163	6.6	7.28	111	19.8198	39.6	18.3	2.43		Não	Espontâneo					22	99	Sem anticoagulação	106	15	12	Não	Não	Não	Alta	Sim	Não	Não	2.6	51	Sim	Não	Paciente sofreu IOT em 06/05/2020 sendo extubado em 18/05/2020 recebendo alta para enfermaria. Em 05/06/2020 foi reintubado por provável infecção pulmonar nosocomial secundária com rebaixamento de NC e quadro de PNM
CT-56	Masculino	68	65.2	160	Sim	Não											#DIV/0!														23	8	6	Não	Sim	Não	Alta	Não	Não	Não	0.6	36	Sim	Não
CT-57	Masculino	72			Sim												#DIV/0!														11	5	5	Não	Sim	Sim	Óbito				6.6	131	Sim	Não	Paciente após transporte apresentou pcr na uti após alguns minutos. Na angiotc apresentou sinais de tep e iot seletiva
CT-58	Masculino	47	65.8	175	Sim	Não											#DIV/0!														23	9	8	Não	Não	Não	Alta	Não	Não	Não	1	26	Não	Não
CT-59	Masculino	75	76	190	Sim												#DIV/0!														14	13	13	Não	Não	Não	Óbito				3.9	274	Sim	Não	PACIENTE COM SUSPEITA DE SINDROME TROMBOGENICA DA MICROCIRCULAÇÃO INDUZIDA POR COVID - NECESSIDADE DE ANTICOAGULAÇÃO PLENA
CT-60	Feminino	76			Sim												#DIV/0!														11	11	11	Não	Sim	Não	Óbito				2.6	266	Sim	Não	Evoluindo para IRA dialitica no 12o dia
CT-61	Masculino	48	75	160	Não												#DIV/0!														16	10	10	Não	Não	Não	Óbito				7.7	274	Sim	Não
CT-62	Feminino	56	73.9	163	Não												#DIV/0!														1	1	1	Não	Não	Sim	Óbito						Não	Não	Dispneia por TEP prévio, evoluiu com PCR. TRR chamado com PCR já em andamento
CT-63	Masculino	78	65	170	não												#DIV/0!														31	0	21	Sim	Não	Não	Óbito				2.8	271	Não	Não	IOT POR TB GANGLIONAR E SUSPEITA LINFOMA/CARCINOMA PULMONAR
CT-64	Masculino	84	56	160	Não												#DIV/0!														15	5	6	Não	Não	Não	Óbito				1.7	54	Não	Não
CT-65	Feminino	74	56	150	não												#DIV/0!														70	69	69	Sim	Sim	Não	Óbito				2.1	102	Não	Não
CT-66	Feminino	65			Não	Não	Não	Não	Não	97							#DIV/0!					Não	Espontâneo					73	94	Anticoagulação plena	29	6	6	Não	Não	Não	Alta	Não	Não	Não			Sim	Não
CT-67	Masculino	73	70	165	não												#DIV/0!														42	0	7	Não	Não	Não	Óbito				3.1	191	Sim	Não	ANGIOTOMOGRAFIA (20/08) NORMAL
CT-68	Masculino	59	80	175	Sim	Sim	Sim	Não	Não	64	-70	8.3	59	2.1	7.02	69.8	121.777	123	31.1	2.83	5.99	Não	PSV	400		30	8	85	95	Anticoagulação plena	44	42	42	Sim	Não	Sim	Óbito				4.9	185	Sim	Sim
CT-69	Feminino	69	60	1.64	Não	Sim	Sim	Dialítica	Não	88	-816	7.2	147	4.1	7.44	110.9	27.0514	30.9	20.7	2.08	8.89	Não	VCV	380		21	6	30	99	Anticoagulação profilática	82	48	42	Sim	Sim	Não	Ainda internado				2.1	38	Sim	Não	Paciente segue internada tratando sequelas devido ao prolongado tempo de internação acamada (escaras, neuropatia do doente crítico) AVCi interrogado durante a internação Falha de extubação em 09/09, sendo realizada traqueostomia em 11/09. Traqueostomia retirada em 20/10. Internação em uti entre 06/08-17/09, sendo reinternada na uti em 21/09 até 26/09.
CT-70	Feminino	80	101	165	Não												#DIV/0!														5	4	4	Não	Não	Não	Óbito				4.3	100	Não	Não
CT-71	Feminino	66	70	170	Não	Sim	Sim	Não-dialítica		63	+250	9.1	116	1.4	7.34	83.3	48.0192	56.3	30	2.08	7.95	Sim	PCV		18	18	10	40	93	Anticoagulação profilática	47	46	42	Sim	Sim	Não	Óbito				0.7	53	Sim	Não
CT-72	Masculino	76	92	170	Sim												#DIV/0!														11	0	1	Não	Não	Não	Óbito				1.2	62	Não	Não	ÓBITO APÓS 1H30 DA IOT / VAGA DE UTI NEGADA / TC DE TORAX COM ACHADOS SUGESTIVOS DE COVID - CONFIRMAÇÃO LAB NÃO REALIZADA
CT-73	Masculino	53			Sim	Não	Não	Não	Não	80		11.1	44	1.2			#DIV/0!					Sim	Espontâneo					69	93	Anticoagulação profilática	31	19	17	Sim	Sim	Não	Alta	Não	Não	Sim	1.2	44	Sim	Não
CT-74	Masculino	64	69	165	Não	Sim	Sim	Não	Não	76	-200						#DIV/0!					Não	VCV	450		20	12	50	98	Anticoagulação profilática	58	36	32	Não	Não	Não	Óbito				1.1	100	Sim	Não	primeira IOT 9 dias (10 dias de UTI) / segunda IOT 23 dias (26 dias de UTI)
CT-75	Feminino	69	60	163	Não												#DIV/0!														16	2	2	Não	Não	Não	Óbito				1.3	50	Não	Não
CT-76	Masculino	74	70.4	175	Sim												#DIV/0!														19	11	11	Não	Sim	Não	Óbito				3.6	150	Sim	Não
CT-77	Masculino	71	189	169	não												#DIV/0!														5	0	5	Não	Não	Não	Óbito				1.6	92	Não	Não	TC de torax não realizada devido a obesidade mórbida / vaga na UTI negada (permaneceu na emergência durante internação)
CT-78	Masculino	69	84.7	175	Sim												#DIV/0!														60	24	18	Sim	Sim	Não	Óbito				2	102	Sim	Não
CT-79	Masculino	64	94	176	Sim												#DIV/0!														6	4	4	Não	Não	Não	Óbito				2	128	Sim	Não	PACIENTE APRESENTOU IAM NO D3 EVOLUINDO A OBITO NO MESMO DIA
CT-80	Masculino	74	65	165	Não												#DIV/0!														14	4	1	Não	Não	Não	Óbito				4.3	249	Sim	Não	Paciente internou para realizar uma nefrectomia devido tu renal(20/06) Ficou internado 4 dias na uti pós operatória e após ficou no leito enfermaria. No dia 3/7 trr foi chamado devido deterioração clínica. Paciente apresentou pcr revertido em 1 ciclo. Após algumas horas paciente apresentou novo pcr na enfermaria evoluindo para óbito. Sem ir para uti
CT-81	Feminino	73	54	158	Não												#DIV/0!														8	8	8	Não	Não	Não	Óbito				1.4	214	Sim	Não
CT-82	Feminino	79	60	160	Sim	Não											#DIV/0!														20	8	6	Não	Não	Não	Alta	Não	Sim	Sim	0.5	42	Sim	Não	Pronou no D0 (uma única vez). Fez arritimia durante internação - Uso de amidarona.
CT-83	Masculino	72			Sim												#DIV/0!														15	0	13	Não	Não	Não	Óbito				6.4	172	Não	Não	Paciente considerado sem prognóstico para internação em UTI.
CT-84	Feminino	68	106.8	159	Sim												#DIV/0!														19	18	18	Não	Não	Não	Óbito				1.9	118	Sim	Não
CT-85	Feminino	64			não	Não											#DIV/0!														26	21	21	Não	Sim	Não	Alta	Não	Sim	Sim	1.3	52		Não
CT-86	Masculino	66			Não												#DIV/0!														2	0	1	Não	Não	Não	Óbito				0.8	79	Não	Não	Paciente com IgM+ e IgG+, porém PCR negativo. Evolui com nova PCR em AESP 2 horas após IOT, com óbito após 5 ciclos.
CT-87	Masculino	66	86	164	Não												#DIV/0!														46	8	8	Não	Sim	Não	Óbito				2.4	188	Sim	Não
CT-88	Masculino	70	62	158	Sim	Sim	Sim	Não	Sim	90	1502	8.5	73	1.2	7.53	87	40.2299	35.4	29.1	1.47	6.7	Sim	PSV		10	18	8	35	94	Anticoagulação profilática	96	92	92	Sim	Sim	Não	Óbito				2.1	258	Sim	Não
CT-89	Masculino	75	58	165	Sim												#DIV/0!														24	21	21	Não	Sim	Não	Óbito				2.8	176	Sim	Não
CT-90	Masculino	60			Sim												#DIV/0!														19	19	19	Não	Sim	Não	Óbito				4.4	234	Sim	Não
CT-91	Masculino	71	73	170	Sim												#DIV/0!														9	8	6	Sim	Não	Não	Óbito				1.3	107	Não	Não	ex-tot 09/07/2020 / re-tot 11/07/2020
CT-92	Feminino	58	66	165	Sim	Não											#DIV/0!														23	12	11	Sim	Sim	Não	Alta	Não	Não	Sim			Sim	Não
CT-93	Feminino	60	76	1.58	Sim	Não											#DIV/0!														16	6	5	Não	Não	Sim	Alta	Não	Não	Sim	0.6	27	Sim	Não
CT-94	Masculino	67			Sim	Não											#DIV/0!														14	8	6	Não	Não	Não	Alta	Não	Não	Sim	0.7	64	Sim	Não	sorologia positiva igm e igg, nao positivou nenhum dos 2 PCR. TC sugestiva
CT-95	Feminino	65	103.1	154	Sim	Sim	Sim	Não-dialítica	Não	84	+602	7.6	120	1	7.3	37	270.27	68.8	33	1.5		Não	VCV	290		33	8	100	94	Anticoagulação profilática	33	31	31	Não	Sim	Não	Óbito				0.8	109	Sim	Não
CT-96	Feminino	79	48	150	não												#DIV/0!														5	0	0	Não	Não	Não	Óbito				2.8	154	Não	Não	Paciente fez teste rápido na admissão apresentando IgM+/IgG+ para COVID. PCR para COVID não apresenta resultado.TC de torax é sem contraste e não evidencia consolidação em parênquima pulmonar ou acometimento difuso de intersticio pulmonar,estando evidente apenas estrias fibroatelectásicas em bases e derrame pleural bilateral.
CT-97	Feminino	81			Sim												#DIV/0!														26	25	25	Não	Não	Sim	Óbito				2.8	221	Sim	Não
CT-98	Feminino	74	79.8	150	Sim	Não	Não	Não	Não			9.8	58	0.8			#DIV/0!					Não	Espontâneo					86	96	Anticoagulação profilática	51	0	18	Não	Não	Não	Alta	Não	Não	Não	0.7	32	Sim	Não	Paciente submetida a colectomia direita laparotomica por neoplasia de cólon metastática. Equipe dos cuidados paliativos e da UTI optaram por manter apenas medidas paliativas, porém família e equipe da gastrocirurgia contrários a essa conduta por tumor ser responsivo a QT. Paciente mantida em leito de enfermaria durante toda internação.
CT-99	Masculino	67	87	175	Não	Não											#DIV/0!														44	14	3	Não	Não	Não	Alta	Não	Não	Não	1	24	Não	Não
CT-100	Feminino	50			Sim	Não											#DIV/0!														20	9	3	Não	Não	Não	Alta	Não	Não	Não	0.6	35	Sim	Não
CT-101	Feminino	87	82	1.72	Não												#DIV/0!														40	0	27	Não	Não	Não	Óbito				1.3	187	Sim	Não
CT-102	Masculino	80			Não												#DIV/0!														21	17	17	Não	Não	Não	Óbito				4.7	302	Sim	Não
CT-103	Masculino	82	105	172	Sim												#DIV/0!														12	9	9	Não	Não	Não	Óbito				2.9	276	Sim	Não
CT-104	Feminino	52			Não												#DIV/0!														2	0	1	Não	Não	Não	Óbito				3.7	197	Não	Não	Paciente c 2 dias de internacao. 1 dia de iot. Obito no 2o dia de IH
CT-105	Feminino	74	140		não												#DIV/0!														13	0	1	Não	Não	Sim	Óbito				2.7	88	Não	Não	Paciente deu entrada no hospital no dia 26/05. Ficou na enfermaria por alguns dias até deterioração do quadro clínico necessitando iot no dia 6/6. Não realizou tc provavelmente devido obesidade e instabilidade hemodinâmica. Solicitada vaga na uti, porém, a mesma faleceu antes da vaga ser cedida. Teste para covid negativos. Não realizou exames pos iot. Estava em suspeita de tep.
CT-106	Feminino	63	64	159	Não	Não											#DIV/0!														16	8	7	Não	Não	Não	Alta		Não	Sim	0.7	35	Sim	Não
CT-107	Feminino	56			Não												#DIV/0!														11	1	1	Não	Não	Não	Óbito				2.7	99	Sim	Não	Intercorrência no transporte para uti : falha do ventilador de transporte
CT-108	Masculino	76			Sim	Sim	Não	Dialítica	Não	75	-236	9.3	120	1.5	7.4	29	120.69	40.2	24.6	2.84	5.08	Não	PSV	600	12	19	8	35	98	Anticoagulação profilática	40	40	40	Não	Sim	Não	Óbito				1.8	181	Sim	Não
CT-109	Feminino	77	60	150	Sim	Não											#DIV/0!														19	4	3	Não	Não	Não	Alta	Não	Não	Não	0.8	33	Sim	Não	ALTA EM 20/06/2020
CT-110	Masculino	68	98	167	Não												#DIV/0!														48	29	28	Sim	Sim	Não	Óbito				1	29	Sim	Não	Óbito por TEP? Estava tratando infecção de corrente sanguínea na enfermaria, aguardando término de tratamento para alta hospitalar.
CT-111	Masculino	80			Não												#DIV/0!														6	0	5	Não	Não	Não	Óbito						Não	Não	Paciente Internado por cirrose hepática e ICC descompensada, intubado pela equipe da clínica médica por TCE (queda da própria altura) intrahospitalar. TRR realizou apenas transporte para TC de tórax e passagem de acesso venoso central (sem intercorrências)
CT-112	Masculino	70	74	170	Sim												#DIV/0!														13	4	4	Não	Não	Não	Óbito				7.8	193	Sim	Não
CT-113	Masculino	73	105	178	Não												#DIV/0!														10	9	9	Não	Não	Não	Óbito				3.2	157	Não	Não	Paciente com insuficiência respiratória decorrente de insuficiência cardíaca perfil B descompensada, possivelmente associada a bronchopneumonia
CT-114	Feminino	64	60	148	Sim												#DIV/0!														32	23	23	Sim	Sim	Não	Óbito				2.4	168	Sim	Não
CT-115	Masculino	76	70	160	Não												#DIV/0!														0	0	0	Não	Não	Não	Óbito				1.29		Sim	Não	Paciente recebeu alta de internação por Covid 19, dando entrada em emergência hospitalar 23 dias após alta. Na ocasião apresentou Insuficiência Respiratória Aguda, foi atendido pelo Time de Resposta Rápida. Evolui a óbito durante atendiemento.
CT-116	Masculino	66			Sim												#DIV/0!														21	19	19	Não	Sim	Não	Óbito				3.7	113	Sim	Não
CT-117	Masculino	67	65	170	Não	Não	Não	Não-dialítica	Não	100		11	79	0.8	7.48	54	111.111	35	26	2.92		Não	Espontâneo			18		60	90	Anticoagulação plena	49	22	18	Não	Sim	Não	Alta	Não	Não	Sim	0.6	26	Não	Não	Internado por dpoc exacerbado
CT-118	Feminino	51	80	160	Não	Não											#DIV/0!														18	10	8	Não	Não	Não	Alta	Não	Não	Sim	0.8	26	Não	Não
CT-119	Masculino	64			Sim	Sim	Sim	Dialítica	Não	83	+2449	6.4	129	7.9	6.97	90.9	110.011	55.5	12.7	0.66	5.95	Não	PCV	300	15	35	10	100	89	Sem anticoagulação	32	29	29	Não	Sim	Sim	Óbito				7.9	129	Sim	Não
CT-120	Masculino	73	82.7	177	Sim	Não											#DIV/0!														22	6	5	Não	Não	Sim	Alta	Não	Não	Sim	0.8	35	Sim	Não
CT-121	Masculino	80	55	170	Não												#DIV/0!														4	0	1	Não	Não	Não	Óbito				1.8	100	Sim	Não
CT-122	Masculino	69	88	182	Não	Sim	Sim	Dialítica	Não		+1076	7.5	155	3.4	7.36	121.2	33.0033	32.6	18	2.12	5.92	Sim	PSV	865		14	6	40	99	Anticoagulação profilática	38	32	28	Sim	Sim	Não	Óbito				3.6	184	Sim	Não
CT-123	Masculino	73	62	171	Não												#DIV/0!														22	19	17	Não	Sim	Não	Óbito				1.3	118	Sim	Não
CT-124	Masculino	52			Sim	Não	Não	Não	Não	93		12.1	25	0.6	7.39	39.2	285.714	47.5	28.4	2.63		Não	Espontâneo					112	98	Anticoagulação profilática	45	17	10	Sim	Não	Não	Alta	Não	Não	Não	0.6	32	Sim	Não
CT-125	Masculino	80	64	172	não												#DIV/0!														49	19	18	Sim	Sim	Não	Óbito				2.7	108	Não	Não
CT-126	Feminino	93	55.8	136	Não												#DIV/0!														8	3	1	Não	Não	Não	Óbito				3.6	178	Sim	Não	Obito na IOT do TRR
CT-127	Masculino	72	70	164	Não												#DIV/0!														13	12	12	Sim	Não	Sim	Óbito				4.1	271	Sim	Sim	Após extubação evolui com FAARV, aumento de MNM e TEP, necessitando de heparinização plena em BIC e reIOT.
CT-128	Masculino	72	80.6	178	Sim	Não											#DIV/0!														33	9	5	Não	Não	Não	Alta	Não	Não	Não	0.9	26	Sim	Não
CT-129	Masculino	70	82	180	Sim												#DIV/0!														9	5	3	Não	Não	Sim	Óbito				0.7	71	Sim	Não
CT-130	Feminino	65	80	160	Não	Não											#DIV/0!														11	4	2	Não	Não	Não	Alta	Não	Não	Não	0.8	58	Sim	Não
CT-131	Feminino	60	152	154	Sim	Sim	Sim	Dialítica	Não	92	-246	8	163	1.7	7.31	39.7	251.889	66.2	33.1	2.18	3.5	Sim	VCV	320		34	9	100	93	Anticoagulação plena	34	34	34	Sim		Não	Óbito				1.5	84	Sim	Não	Pronada 5 vezes durante a internação, sem resultado satisfatório(apenas um prona no D7,demais em dias aleatórios).Extubada dia 02/06 e reintubada no mesmo dia, com registro de broncoaspiração. TVP de MIE em 08/06.Óbito em 13/06.
CT-132	Masculino	82	78	153	Sim												#DIV/0!														6	6	6	Não	Não	Não	Óbito				2.9	118	Sim	Não	PACIENTE FALECIDO NO D6 DE INTERNAÇÃO
CT-133	Masculino	46	105	174	Sim	Não											#DIV/0!														18	10	8	Não	Não	Sim	Alta	Não	Não	Sim	1.1	61	Sim	Não
CT-134	Masculino	58	160	183	não												#DIV/0!														12	11	11	Não	Não	Sim	Óbito				6.2	286	Sim	Não
CT-135	Masculino	89			Não												#DIV/0!														13	8	8	Não	Não	Não	Óbito				6.9	293	Sim	Não	PACIENTE FALECIDO NO D6 DE INTERNAÇÃO DA UTI
CT-136	Masculino	65			Não												#DIV/0!														10	8	8	Não	Não	Não	Óbito				3	89	Sim	Não
CT-137	Masculino	36	180	180	Não	Não	Não	Não	Não			11.9	14	0.5			#DIV/0!						Espontâneo					86	96	Anticoagulação plena	41	17	15	Não	Não	Sim	Alta	Não	Não	Sim	0.5	14	Sim	Não
CT-138	Masculino	82			Sim												#DIV/0!														7	0	1	Não	Não	Não	Óbito				2.1	73	Sim	Não	Paciente sofreu IOT na enfermaria, evoluindo com 3 PCR após IOT, voltando à RCE. Negado vaga de UTI. Obito 6h após IOT aproximadamente
CT-139	Feminino	64	70	1.66	Sim	Não											#DIV/0!														17	7	6	Não	Sim	Não	Alta	Não	Não	Sim	0.9	71	Sim	Não
CT-140	Masculino	72			Sim												#DIV/0!														16	12	12	Não	Sim	Não	Óbito				4.9	202	Sim	Não
CT-141	Masculino	86			Não												#DIV/0!														4	3	3	Não	Não	Não	Óbito				5.9	232	Não	Não
CT-142	Feminino	62	78	170	Sim	Não											#DIV/0!														16	8	6	Não	Não	Não	Alta	Não	Não	Não	0.6	37	Sim	Não
CT-143	Feminino	70	65	158	Não												#DIV/0!														21	5	3	Não	Não	Não	Óbito				0.7	39	Não	Não
CT-144	Feminino	59	90	160	Sim	Não	Não	Não	Não			12.2	32	0.7			#DIV/0!					Não	Espontâneo						96	Anticoagulação plena	31	16	14	Não	Sim	Sim	Alta	Não	Não	Sim	0.7	32	Sim	Não	Alta com rivaroxabana devido ao TEP
CT-145	Feminino	58	119.6	111.9	Sim												#DIV/0!														13	12	12	Não	Não	Não	Óbito				0.8	86	Sim	Não
CT-146	Masculino	58			Sim	Não											#DIV/0!														26	16	14	Não	Sim	Não	Alta	Não	Não	Não	0.9	23	Sim	Não
CT-147	Feminino	64	72	168	Não	Não	Não	Não	Não	105	+936	8	52	0.4	7.5	81.5	25.7669	42.7	32.2	1.53	1.92	Sim	Espontâneo					21	96	Anticoagulação profilática	64	31	23	Sim	Não	Não	Alta	Não	Não	Sim	0.5	26	Sim	Não
CT-148	Masculino	72	95	180	Sim												#DIV/0!														3	2	2	Não	Não	Não	Óbito				3.4	100	Sim	Não	Obito antes de D3
CT-149	Masculino	75	50	160	Não	Não	Não	Não	Não	64	-940	9.1	54	0.4	7.53	107	29.9065	38.5	31.5	2.3	3.11	Sim	Espontâneo					32	100	Anticoagulação profilática	72	24	22	Sim	Sim	Não	Alta	Não	Sim	Não	0.4	34	Sim	Não	Broncoaspiração com necessidade de re-iot
CT-150	Masculino	59	115	170	Sim	Não											#DIV/0!														23	12	11	Não	Sim	Sim	Alta	Sim	Não	Sim	2.4	87	Sim	Não
CT-151	Masculino	58	112	185	Sim												#DIV/0!														19	19	19	Não	Sim	Sim	Óbito				4.1	90	Sim	Não
CT-152	Masculino	53	75	165	Sim	Não	Não	Dialítica	Não	72		8.3	88	3.8			#DIV/0!		21.4	2		Não	Espontâneo	2		87			98	Anticoagulação profilática	55	0	10	Não	Não	Não	Alta	Sim	Não	Não	1.7	48	Sim	Não	Paciente entubado no PS- nao foi para uti. Dados do sapsIII baseado na internacao PS apos iot
CT-153	Masculino	62	65	1.64	Sim												#DIV/0!														13	12	12	Não		Não	Óbito				2	119	Sim	Não
CT-154	Masculino	58	80	180	Sim	Não											#DIV/0!														24	11	7	Não		Sim	Alta	Não	Não	Sim	1	37	Sim	Não
CT-155	Masculino	68			Sim												#DIV/0!														4	3	3	Não	Não	Não	Óbito				4.9	105	Sim	Não	evolui com FA de alta resposta
CT-156	Masculino	65	95	177	Sim												#DIV/0!														18	16	16	Não	Sim	Não	Óbito				6	134	Sim		Extubado no D4 e reintubado no D5.
CT-157	Masculino	71	107.1	170	Não												#DIV/0!														33	32	26	Não	Não	Não	Óbito				3.8	323	Não	Não	Paciente com ICC prévio, intubado pelo TRR com suspeita de COVID, porém confirmou-se EAP e não covid
CT-158	Feminino	67	70	160	Não	Não	Não	Não	Não	70		11	15	0.6	7.32	40.6	0	59.2	29.8	5.8		Não	Espontâneo						93	Anticoagulação profilática	41	13	7	Não	Não	Não	Alta	Não	Sim	Não	0.7	7	Sim	Não
CT-159	Feminino	69	57	151	Sim	Não	Não	Não	Não	77		11.2	24	0.6			#DIV/0!				2.34	Sim	Espontâneo			18			94	Anticoagulação profilática	30	16	12	Sim	Não	Não	Alta	Não	Não	Sim	0.6	24	Sim	Não
CT-160	Masculino	63	78	172	Sim												#DIV/0!														5	4	4	Não	Não	Não	Óbito				2.6	69	Sim	Não
CT-161	Feminino	79	58		Sim												#DIV/0!														15	11	10	Sim	Não	Não	Óbito				4.8	257	Sim	Não	PACIENTE EVOLUIU A OBITO NO D 15
CT-162	Feminino	63	83	160	Sim	Não											#DIV/0!														17	4	3	Não	Não	Não	Alta	Não	Não	Sim	0.9	53	Sim	Não
CT-163	Masculino	34	105	175	Sim												#DIV/0!														8	8	8	Não	Não	Não	Óbito				3.9	67	Sim	Não
CT-164	Masculino	75	80.6	170	Sim												#DIV/0!														6	6	6	Sim	Não	Não	Óbito				3.5	237	Sim	Não	Paciente proveniente de outro serviço hospitalar, sem dados de internação prévia. Após extubação em UTI, evolui com rebaixamento do nível de consciência, choque e necessidade de reIOT, realizada com sucesso após segunda tentativa por médico plantonista. Apresentou broncoaspiração durante procedimento e PCR em AESP.
CT-165	Masculino	32	94	180	Sim	Não											#DIV/0!														26	6	4	Não	Não	Não	Alta	Não	Não	Sim	29	0.8	Sim	Não
CT-166	Masculino	73	95	173	Sim												#DIV/0!														7	7	7	Não	Sim	Não	Óbito						Sim	Não	SUSPEITA DE TEP, MAS NÃO CONFIRMADO POR ANGIOTC
CT-167	Feminino	74	58	140	Sim												#DIV/0!														16	15	15	Não	Não	Não	Óbito				5.4	209	Sim	Não
CT-168	Masculino	71			Sim	Sim	Sim	Dialítica	Não	54	-617	7.7	259	3.1	7.37	81.2	43.1034	28.2	16.1	3.9	3.55	Não	PSV		12		8	35		Anticoagulação profilática	33	33	33	Não	Sim	Não	Óbito				2.4	194	Sim	Não
CT-169	Feminino	56	56	162	Sim	Sim	Não	Não	Não	90	+387	6.2	134	1.2	7.35	177	16.9492	70	38	3	3	Sim	PSV		14	30	5	30		Anticoagulação plena	70	62	47	Sim	Sim	Não	Óbito				0.3	25	Sim	Não
CT-170	Masculino	74	81	172	Sim	Sim	Não	Não-dialítica	Não	90	-400	9.5	127	0.8	7.45	92	32.6087	46	33	2.57		Não	PSV	585		24	8	30	96	Anticoagulação profilática	51	46	46	Não	Sim	Não	Óbito				2.4	237	Sim	Não
CT-171	Masculino	68			Não												#DIV/0!														26	24	25	Não	Não	Não	Óbito				3.2	113	Sim	Não
CT-172	Feminino	63	95	150	Não	Sim	Sim	Não-dialítica	Não	112	-204	7.6	52	0.8	7.45	74.4	80.6452	45.3	31.1	2.54	3.8	Não	PSV		15		10	60	95	Anticoagulação profilática	58	53	53	Não	Sim	Não	Óbito				2.3	82	Sim	Não
CT-173	Masculino	48	71.3	180	Sim	Sim	Sim	Dialítica	Não	71	+1158	7.7	91	3	7.48	116.2	30.1205	32.7	24.3	1.27		Não	PCV		14	24	6	35		Anticoagulação profilática	75	40	37	Não	Sim	Sim	Alta	Não	Não	Não	0.8	56	Sim	Não
CT-174	Feminino	79			Sim												#DIV/0!														9	5	6	Não	Não	Não	Óbito				5.3	206	Sim	Não
CT-175	Feminino	39	67	151	Não	Sim	Sim	Não	Não	72	+3	8.2	30	0.4	7.33	120	66.6667	66	34	1.91	3.27	Sim	VCV	320		30	10	80	90	Anticoagulação profilática	35	29	28	Sim	Não	Não	Óbito				0.8	38	Sim		Paciente procurou ps devido dores abdominais em hf, realizou ccc vlp. Apresentava queixas de ivas. Evolui na enfermaria com desconforto respiratório
CT-176	Feminino	67	98	1.65	Sim	Não	Não	Não	Não	95		8.9	57	1	7.41	141.3	51.6631	42.2	26.3	2.01		Não	Espontâneo					73	94	Anticoagulação plena	58	25	21	Sim	Sim	Não	Alta	Não	Não	Não	0.6	28	Sim	Não	Doença trombótica associada a COVID (TVP MID) + necrose de dedos após PAi em MSD
CT-177	Masculino	63	89	175	Não	Não											#DIV/0!														24	13	10	Não	Não	Não	Alta	Não	Não	Sim	0.7	26	Sim	Não
CT-178	Masculino	73	130	168	Não												#DIV/0!														41	15	15	Não	Não	Sim	Óbito				252	1.6	Sim	Não
CT-179	Masculino	71	92.9	157	Sim												#DIV/0!														33	33	33	Não	Sim	Não	Óbito				3.3	125	Sim	Não
CT-180	Feminino	63	98	166	Sim	Não											#DIV/0!														24	10	7	Não	Não	Não	Alta	Não	Não	Sim	0.5	33	Sim	Não
CT-181	Masculino	32	100	186	Sim	Não											#DIV/0!														15	7	6	Não	Não	Sim	Alta	Não	Não	Sim	0.9	18	Sim	Não
CT-182	Feminino	59	60	1.55	não												#DIV/0!														10	9	6	Não	Não	Não	Óbito				0.4	65	Não	Não
CT-183	Masculino	59	69.7	180	Sim	Não	Não	Não	Sim	79	-556	12.4	93	0.7	7.49	102.7	63.2911	38.4	28.7	1.72	5.66	Sim						65	92		17	12	4	Sim	Sim	Não	Óbito				1.9	93	Sim	Não
CT-184	Masculino	75	100	175	Sim												#DIV/0!														4	4	3	Não		Não	Óbito				5.7	100	Sim	Não	Relato de obesidade grau III, porém não há registro do peso nem altura. Paciente pronado na UTI no mesmo dia da IOT, porém do D3 já se encontrava em posição supina ao leito.
CT-185	Masculino	76	60	160	não	Não											#DIV/0!														04	03	03			Não					3.5	151			paciente evoluiu a obito do dia 26 para 27
CT-186	Masculino	64			Sim	Não											#DIV/0!														14	4	3	Não	Não	Não	Alta	Não	Não	Sim	1	25	Sim	Não	paciente sofreu auto- extubação no dia 08/06 e no mesmo dia foi reintubado.
CT-187	Masculino	65	109	177	Não												#DIV/0!														23	19	19	Não	Sim	Não	Óbito				4.5	177	Sim
CT-188	Feminino	69			Não												#DIV/0!														6	3	3	Não	Não	Sim	Óbito				2.1	122	Sim	Não
CT-189	Feminino	84			Não												#DIV/0!														6	2	2	Não	Não	Não	Óbito				2.7	78	Sim	Não
CT-190	Feminino	65	61	160	Sim	Não											#DIV/0!														13	4	2	Não	Não	Não	Alta	Sim	Não	Não	5.4	77	Não	Não	Quadro de insuficiência respiratória decorrente de edema agudo de pulmão.
CT-191	Feminino	68	65	162	Não												#DIV/0!														34	0	9	Não	Não	Não	Óbito				2.6	123	Sim	Não
CT-192	Masculino	63	70	170	Sim	Não											#DIV/0!														17	9	9	Não	Sim	Não	Alta		Não	Não	0.7	29	Não	Não
CT-193	Feminino	74	62	1.58	Não												#DIV/0!														9	0	3	Não	Não	Não	Óbito				2.3	279	Não	Não
CT-194	Masculino	69			Sim												#DIV/0!														24	6	6	Não	Não	Não	Óbito				3.1	248	Não	Não	IgM e IgG reagentes para COVID (22/06/2020), porem PCR negativo (09/06/2020)
CT-195	Masculino	87		168	Não												#DIV/0!														11	10	10	Não	Não	Não	Óbito				2.4	243	Sim	Não	PACIENTE PRONADO NO D0 ADMISSÃO NA UTI (NÃO NO D3)
CT-196	Masculino	82	70	165	Não												#DIV/0!														18	3	3	Não	Não	Não	Óbito	Não	Não	Não	5.8	117	Sim	Não
CT-197	Masculino	60	74	174	não	Não											#DIV/0!														23	15	13	Não	Sim	Não	Alta	Não	Não	Sim	0.7	21		Não
CT-198	Masculino	48	80	185	Sim	Não											#DIV/0!														18	13	6	Não	Não	Não	Alta	Não	Não	Não	0.9	26	Sim	Não
CT-199	Masculino	40	97	1.73	Não	Não											#DIV/0!														12	4	3	Não	Não	Não	Alta	Não	Não	Não	0.7	37	Sim	Não	TC com pulmão acometido em <25%
CT-200	Feminino	49			Sim	Não											#DIV/0!														20	8	7	Não	Sim	Não	Alta		Não	Sim	0.64	50	Sim	Não
CT-201	Feminino	77			Sim												#DIV/0!														2	1	1	Não	Não	Não	Óbito				1.9	56	Sim	Não
CT-202	Masculino	68	75	175	Não												#DIV/0!														50	2	2	Não	Não	Não	Óbito				4.5	110	Não	Não	Paciente submetido a IOT devido a choque séptico de origem cardiogênico e séptico por pé diabético infeccioso e SCA durante internação prolongada. Durante transporte para TC bombas de infusão de aminas vasoativas perdeu a bateria, gerando instabilidade e suspensão do procedimento com encaminhamento imediato a unidade de terapia intensiva.
CT-203	Feminino	77	67	155	Sim												#DIV/0!														2	0	2	Não	Não	Não	Óbito				4.4	142	Não	Não	Paciente com neoplasia de endométrio submetida a histerectomia em junho, que evoluiu com deiscência de FO e múltiplas reabordagens. Após IOT pelo TRR, paciente avaliado por equipe cirúrgica e de cuidados paliativos que optam em não progredir com medidas de suporte avançado de vida.
CT-204	Feminino	90			Sim												#DIV/0!														25	24	24	Não	Sim	Não	Óbito				2.8	202	Não	Não
CT-205	Feminino	84	66	1.55	Sim												#DIV/0!														17	4	5	Não	Não	Não	Óbito				2.2	94	Sim	Não	Paciente internada por abdomen agudo obstrutivo, submetida a laparotomia exploradora na internação evoluindo com IAMSST em PO Covid 10 dias após Internação
CT-206	Masculino	76			Sim												#DIV/0!														3	3	3	Não	Não	Não	Óbito				4.7	133	Sim	Não	Paciente apresentou oclusão arterial aguda e isquemia de MIE, durante internação em UTI
CT-207	Masculino	60			Sim												#DIV/0!														13	5	5	Não	Não	Não	Óbito				2.3	76	Sim	Não
CT-208	Feminino	71	70	1.54	Não												#DIV/0!														25	0	1	Não	Não	Não	Óbito						Não	Não
CT-209	Masculino	75			Sim	Não											#DIV/0!														12	4	3	Não	Não	Não	Alta	Não	Não	Não	2.5	167	Sim	Não
CT-210	Feminino	69	93	164	não	Não											#DIV/0!														14	0	2	Não	Não	Não	Alta	Não	Não	Não	0.9	29	Não	Não	Diagnóstico final: cetoacidose diabética
CT-211	Feminino	70	64	150	Não												#DIV/0!														11	8	9	Não	Não	Não	Óbito				0.9	32	Sim	Não
CT-212	Masculino	57	105	168	não	Não											#DIV/0!														29	9	7	Não	Não	Não	Alta	Não	Não	Não	0.8	16	Não	Não	PACIENTE COM ALTA DA UTI EM 25/06. PCR NEGATIVOS DE 16 E 22/6. IGG E IGM NEGATIVOS EM 30/06
CT-213	Masculino	62			Não												#DIV/0!														3	3	3	Não	Não	Sim	Óbito				5.1	240	Não	Não	Paciente com IAMSST. Apresentou PCR em AESP na IOT (gripário). Admitido na emergência do PS de clínica com BAVT, passado MP transvenoso. Evolui com IRA e oclusão arterial aguda em MID associado a dissecção de Ao distal, submetido a tromboembolectomia. Após procedimento cirúrgico é admitido em UTI, porém registrado óbito no POi.
CT-214	Masculino	42	120	192	Sim	Não											#DIV/0!														15	5	4	Não	Não	Não	Alta	Não	Não	Sim	0.7	36	Sim	Não	AUSENCIA DE MUITOS DADOS NAS EVOLUÇÕES DESTE PACIENTE
CT-215	Feminino	77			Sim												#DIV/0!														12	10	10	Não	Não	Não	Óbito				5.3	237	Sim	Não
CT-216	Masculino	83	80	178	Sim												#DIV/0!														21	12	10	Sim	Sim	Não	Óbito				1.1	51	Sim	Não
CT-217	Masculino	69			Não												#DIV/0!														3	1	1	Não	Não	Não	Óbito				7.7	262	Sim	Não	Paciente internou com quadro de colecistite aguda/ abdômen agudo inflamatório (Sepse). Insuficiência renal não dialitica previa, agudizada durante internação (necessitando de diálise) IAM de parede inferior prévia a IOT
CT-218	Masculino	53	90	170	Sim	Não											#DIV/0!														28	11	9	Não	Não	Não	Alta	Não	Não	Não	1.1	27	Sim	Não
CT-219	Masculino	43			Sim												#DIV/0!														12	11	11	Não	Não	Não	Óbito				1.5	149	Sim	Não
CT-220	Masculino	68			Não	Sim	Sim	Dialítica	Não	77	+288	6.9	83	2.6	7.19	66.4	150.602	83.3	31.3	4.31	7.13	Não	VCV	540		32	5	100	92	Sem anticoagulação	31	30	30	Não	Não	Não	Óbito				3.54	107	Sim	Não
CT-221	Masculino	78	71	167	Não												#DIV/0!														7	6	6	Não	Não	Não	Óbito				4.5	285	Sim	Não
CT-222	Feminino	84	62		Sim												#DIV/0!														17	14	14	Não	Sim	Não	Óbito				2.2	186	Sim	Não
CT-223	Feminino	80	60	160	Não												#DIV/0!														24	1	1	Não	Não	Não	Óbito				2.7	93	Não	Não
CT-224	Masculino	41			Sim												#DIV/0!														10	8	8	Não	Não	Não	Óbito						Sim	Não
CT-225	Masculino	64	64.8	160	Sim												#DIV/0!														11	9	4	Sim	Sim	Não	Óbito	Não	Não	Não	4.8	299	Sim	Não
CT-226	Feminino	75	88		Não																										22	14	14	Não	Não	Não	Óbito				0.8	75	Sim	Não
